# Supplementary material for: Influence of a Hyperglycemic Microenvironment on a Diabetic Versus Healthy Rat Vascular Endothelium Reveals Distinguishable Mechanistic and Phenotypic Responses
Source: Front Physiol. 2019 May 10;10:558. doi: 10.3389/fphys.2019.00558 (PMC6524400; doi:10.3389/fphys.2019.00558)
Supplement: Supplementary file 2 [file Table_1.xlsx]

## Sheet: Table S1- GK NG vs WKY NG
Supplemental Table S1. Complete proteomic comparison dataset for the GK versus WKY RCMVEC normal glucose treated groups.
		WKY RCMVECs		GK RCMVECs
Accession Number	Description	Normal glucose		Normal glucose		Log2 Ratio	Normalized p-value
		Total Peptides	Scan count	Total Peptides	Scan count
O88813	Long-chain-fatty-acid--CoA ligase 5	10	67	0	0	WKY NG	3.56211e-20
P62842	40S ribosomal protein S15	2	25	0	0	WKY NG	4.96207e-06
O88480	Calcineurin-binding protein cabin-1	4	22	0	0	WKY NG	5.21811e-05
P13539	Myosin-6	2	19	0	0	WKY NG	0.000553396
Q9DCJ5	NADH dehydrogenase [ubiquinone] 1 alpha subcomplex subunit 8	3	16	0	0	WKY NG	0.00593509
P18608	Nonhistone chromosomal protein HMG-14	2	15	0	0	WKY NG	0.0131302
Q3KRE8	Tubulin beta-2B chain	0	0	13	265	GK NG	2.38211e-70				Color index
P34058	Heat shock protein HSP 90-beta	0	0	58	258	GK NG	1.94398e-68
P17244	Glyceraldehyde-3-phosphate dehydrogenase	0	0	3	185	GK NG	1.72487e-48				Uniquely expressed and significantly altered (p<0.05) in HG only
P31000	Vimentin	0	0	32	146	GK NG	8.06405e-38				Uniquely expressed and significantly altered (p<0.05) in NG only
O35763	Moesin	0	0	36	95	GK NG	7.67115e-24				Significantly altered (p<0.05)
Q5U2Z3	Nucleosome assembly protein 1-like 4	0	0	11	84	GK NG	8.05736e-21
P62629	Elongation factor 1-alpha 1	0	0	11	59	GK NG	6.14079e-14
P00159	Cytochrome b	0	0	3	53	GK NG	2.78333e-12
P50399	Rab GDP dissociation inhibitor beta	0	0	21	45	GK NG	4.54204e-10
P09445	Elongation factor 2	0	0	15	41	GK NG	5.83299e-09
P58775	Tropomyosin beta chain	0	0	15	39	GK NG	2.09369e-08
P60843	Eukaryotic initiation factor 4A-I	0	0	9	33	GK NG	9.75894e-07
P19378	Heat shock cognate 71 kDa protein	0	0	13	31	GK NG	3.52315e-06
Q5U3Y7	Transmembrane protein 97	0	0	4	24	GK NG	0.00032033
P80349	Fuctinin-3	0	0	3	23	GK NG	0.000611754
P54313	Guanine nucleotide-binding protein G /G /G subunit beta 2	0	0	6	21	GK NG	0.00223698
Q62952	Dihydropyrimidinase-related protein 3	0	0	13	21	GK NG	0.00223698
Q8BFZ9	SPFH domain-containing protein 2 precursor	0	0	3	20	GK NG	0.00428388
P62716	Serine/threonine-protein phosphatase 2A catalytic subunit beta isoform	0	0	10	19	GK NG	0.00821275
Q8VIL3	ZW10 interactor	0	0	3	17	GK NG	0.0302983
P04797	Glyceraldehyde-3-phosphate dehydrogenase	27	1010	22	2531	1.12756	3.4003e-103
P07323	Gamma-enolase	1	1	8	304	8.05014	2.09582e-78
Q3T1J1	Eukaryotic translation initiation factor 5A-1	17	341	16	1104	1.4971	4.89944e-69
O88569	Heterogeneous nuclear ribonucleoproteins A2/B1	35	507	22	130	-2.16127	8.20288e-62
Q68FY0	Ubiquinol-cytochrome-c reductase complex core protein 1	13	263	3	20	-3.91478	1.73076e-59
Q71FK5	Actin	14	936	11	1981	0.883856	3.96653e-53
Q68FR6	Elongation factor 1-gamma	30	470	35	1218	1.17599	4.00384e-52
P62138	Serine/threonine-protein phosphatase PP1-alpha catalytic subunit	3	18	13	234	3.50265	1.33474e-39
Q9QYW5	Epithelial membrane protein 3	1	1	2	132	6.8466	9.51698e-32
Q9QXQ0	Alpha-actinin-4	5	11	60	174	3.78572	6.15373e-31
P15429	Beta-enolase	2	74	10	327	1.9459	2.55966e-28
Q61941	NAD transhydrogenase	33	795	30	476	-0.937785	2.32269e-26
P69897	Tubulin beta-5 chain.	3	88	21	344	1.76904	5.11083e-26
P25113	Phosphoglycerate mutase 1	24	861	20	1575	0.673475	2.47875e-25
Q8BTM8	Filamin-A	117	1193	109	2001	0.548335	4.93492e-22
Q9Z2L0	Voltage-dependent anion-selective channel protein 1	15	1170	16	837	-0.681001	5.67537e-22
Q62167	ATP-dependent RNA helicase DDX3X	5	16	17	151	3.04061	1.78083e-21
P06687	Sodium/potassium-transporting ATPase subunit alpha-3	15	93	2	6	-4.15199	1.30821e-20
P04764	Alpha-enolase	40	4361	46	6109	0.288485	3.0085e-20
P07153	Dolichyl-diphosphooligosaccharide--protein glycosyltransferase 67 kDasubunit precursor	34	718	32	458	-0.846428	1.84133e-19
Q02874	Core histone macro-H2A.1	17	431	14	227	-1.12279	1.23601e-18
Q63610	Tropomyosin alpha-3 chain	2	5	36	101	4.13849	2.4759e-18
O54734	Dolichyl-diphosphooligosaccharide--protein glycosyltransferase 48 kDasubunit precursor	13	498	13	284	-1.00805	5.71523e-18
P21396	Amine oxidase [flavin-containing] A	21	480	19	275	-1.00139	5.04748e-17
P09495	Tropomyosin alpha-4 chain	2	16	36	131	2.83563	6.40476e-17
P62804	Histone H4 [Contains: teogenic growth peptide ].	17	1795	15	1485	-0.471313	7.46284e-17
Q6P9V9	Tubulin alpha-1B chain	6	190	3	62	-1.81345	8.97272e-17
P10888	Cytochrome c oxidase subunit 4 isoform 1	11	294	11	133	-1.34218	1.19692e-16
P16391	RT1 class I histocompatibility antigen	11	181	7	57	-1.86475	1.38668e-16
Q05175	Brain acid soluble protein 1	14	356	19	726	0.8303	5.03873e-16
P45592	Cofilin-1	27	808	19	568	-0.706256	1.40562e-15
Q69ZN7	Myoferlin	73	1510	72	1227	-0.497205	1.78818e-15
Q8BMK4	Cytoskeleton-associated protein 4	19	593	17	381	-0.836033	2.69525e-15
Q99PV0	Pre-mRNA-processing-splicing factor 8	20	65	44	228	1.61273	3.51024e-14
P81155	Voltage-dependent anion-selective channel protein 2	14	667	16	455	-0.749612	4.41241e-14
Q9R066	Coxsackievirus and adenovirus receptor homolog precursor	15	512	19	323	-0.862402	1.01638e-13
P45377	Aldose reductase-related protein 2	4	199	4	456	0.998473	2.2232e-13
Q9Z1P2	Alpha-actinin-1	45	405	63	768	0.725392	4.75354e-13
P04897	Guanine nucleotide-binding protein G	11	515	10	332	-0.831181	7.98579e-13
P04906	Glutathione S-transferase P	25	907	16	1468	0.496885	1.26322e-12
Q4QRB4	Tubulin beta-3 chain	1	2	15	65	4.82458	2.62295e-12
Q62969	Prostacyclin synthase	34	1087	28	868	-0.522377	1.07786e-11
P26453	Basigin precursor	9	245	7	122	-1.20369	5.39004e-11
Q9JLT0	Myosin-10	30	165	58	380	1.00574	6.50378e-11
P62832	60S ribosomal protein L23	7	275	5	148	-1.09163	1.91635e-10
P00406	Cytochrome c oxidase subunit 2	8	242	5	125	-1.15087	6.49295e-10
P39032	60S ribosomal protein L36	4	131	4	47	-1.67663	1.89928e-09
P19804	Nucleoside diphosphate kinase B	1	4	11	61	3.73295	3.26933e-09
Q9Z110	Delta 1-pyrroline-5-carboxylate synthetase	25	169	28	371	0.936604	3.75661e-09
P85108	Tubulin beta-2A chain	20	319	16	595	0.701541	6.79106e-09
P07150	Annexin A1	53	1053	39	872	-0.469898	7.57181e-09
Q9JKF1	Ras GTPase-activating-like protein IQGAP1.	39	227	50	457	0.81171	9.0577e-09
O35343	Importin subunit alpha-4	1	2	6	51	4.47463	1.21305e-08
P67779	Prohibitin.	17	527	15	378	-0.677209	1.69112e-08
Q63009	Protein arginine N-methyltransferase 1	13	47	17	157	1.54224	2.61845e-08
P49134	Integrin beta-1 precursor	24	550	23	402	-0.650028	3.55664e-08
P97829	Leukocyte surface antigen CD47 precursor	3	135	2	54	-1.51972	3.56837e-08
P62250	40S ribosomal protein S16.	12	253	14	144	-1.01086	5.18783e-08
P31399	ATP synthase D chain	8	291	7	176	-0.923236	6.87226e-08
P62260	14-3-3 protein epsilon	7	39	33	137	1.61484	1.38361e-07
P63245	Guanine nucleotide-binding protein subunit beta 2-like 1	20	543	24	403	-0.627964	2.0501e-07
P00762	Anionic trypsin-1 precursor	1	250	1	148	-0.954123	6.13019e-07
P19324	47 kDa heat shock protein precursor	10	25	18	104	1.85879	8.05991e-07
Q64232	Synaptic glycoprotein SC2.	8	119	8	48	-1.50765	8.33781e-07
Q63584	Transmembrane emp24 domain-containing protein 10 precursor	7	267	6	163	-0.90976	8.35539e-07
P16617	Phosphoglycerate kinase 1	43	1305	35	1156	-0.372701	1.17848e-06
Q5RJR8	Leucine-rich repeat-containing protein 59	14	364	12	248	-0.75139	1.24808e-06
Q6IFW6	Keratin	8	84	5	26	-1.88967	1.41434e-06
Q80UM3	NMDA receptor-regulated protein 1	6	16	11	82	2.15976	1.93615e-06
P26039	Talin-1.	73	546	80	878	0.487528	2.84099e-06
Q9JJ54	Heterogeneous nuclear ribonucleoprotein D0	1	1	9	37	5.01166	3.89766e-06
O88761	26S proteasome non-ATPase regulatory subunit 1	20	99	29	232	1.03083	4.7173e-06
P10111	Peptidyl-prolyl cis-trans isomerase A	17	594	14	466	-0.547925	5.44738e-06
Q8R4A1	ERO1-like protein alpha precursor	11	105	20	241	1.00085	5.77816e-06
P04642	L-lactate dehydrogenase A chain	33	546	30	873	0.479289	5.88908e-06
Q8CG62	Kinectin.	22	372	19	261	-0.709045	6.23844e-06
P25235	Dolichyl-diphosphooligosaccharide--protein glycosyltransferase 63 kDasubunit precursor	23	592	21	470	-0.530729	1.7376e-05
P62142	Serine/threonine-protein phosphatase PP1-beta catalytic subunit	1	2	9	38	4.05014	2.80951e-05
P13832	Myosin regulatory light chain 2-A	4	34	9	113	1.53492	3.08666e-05
Q63608	Tropomyosin alpha-1 chain	34	410	29	302	-0.638867	3.15791e-05
Q62812	Myosin-9	67	469	94	357	-0.591456	3.37331e-05
P16086	Spectrin alpha chain	56	261	76	467	0.641581	3.73037e-05
P15999	ATP synthase subunit alpha	31	1274	33	1152	-0.343017	3.76144e-05
P15684	Aminopeptidase N	11	129	11	62	-1.25482	4.08868e-05
Q63716	Peroxiredoxin-1	27	554	21	439	-0.533457	4.80834e-05
Q8BWR8	Rhophilin-2	2	4	1	44	3.26164	4.88245e-05
Q8VCQ6	Phosphatidylcholine:ceramide cholinephosphotransferase 1	1	47	1	9	-2.58246	4.92676e-05
P04762	Catalase	11	45	15	132	1.35475	5.32123e-05
Q9JM53	Programmed cell death protein 8	11	33	1	3	-3.65722	5.44151e-05
Q8CAQ8	Mitochondrial inner membrane protein	18	345	17	245	-0.691607	5.51188e-05
Q63965	Sideroflexin-1	13	492	14	381	-0.566659	5.63422e-05
Q5XIP9	Transmembrane protein 43	10	172	8	97	-1.02414	8.21299e-05
O35465	FK506-binding protein 8	9	153	7	82	-1.09763	8.68487e-05
Q62826	Heterogeneous nuclear ribonucleoprotein M	18	74	26	180	1.08461	0.000103891
P11980	Pyruvate kinase isozymes M1/M2	66	2257	71	3030	0.227119	0.000104303
Q501J6	Probable ATP-dependent RNA helicase DDX17	21	246	18	160	-0.818379	0.000116759
Q9EPH2	MARCKS-related protein	6	133	5	273	0.839683	0.000120338
Q07936	Annexin A2	57	1265	41	1154	-0.330286	0.000142064
Q00715	Histone H2B type 1	10	191	11	114	-0.942331	0.000144371
Q9D7M1	Protein C20orf11 homolog	1	1	6	31	4.7564	0.00015526
Q6DGG0	40 kDa peptidyl-prolyl cis-trans isomerase	18	167	15	95	-1.01164	0.000186348
P48500	Triosephosphate isomerase	29	882	22	769	-0.395587	0.000202368
P29457	Serpin H1 precursor	29	1112	23	1003	-0.346627	0.000260489
P11240	Cytochrome c oxidase subunit 5A	9	268	8	182	-0.756087	0.000267835
P14668	Annexin A5	18	175	24	332	0.726036	0.000290674
Q8C7X2	Uncharacterized protein KIAA0090 precursor	14	174	12	102	-0.96831	0.000308124
Q99KF1	Transmembrane emp24 domain-containing protein 9 precursor	6	158	6	90	-1.00972	0.000464423
Q9R1T1	Barrier-to-autointegration factor	2	87	3	36	-1.47081	0.00046574
P46462	Transitional endoplasmic reticulum ATPase	60	999	48	893	-0.359617	0.000468122
P29315	Ribonuclease inhibitor	26	691	26	585	-0.438041	0.000472575
Q91YT0	NADH dehydrogenase [ubiquinone] flavoprotein 1	16	287	11	201	-0.711647	0.000478106
P82995	Heat shock protein HSP 90-alpha	73	2123	77	2060	-0.241252	0.000500892
Q9JM76	Actin-related protein 2/3 complex subunit 3	4	14	7	65	2.01722	0.000538284
Q9DBH5	Vesicular integral-membrane protein VIP36 precursor	7	184	5	112	-0.913999	0.00057741
P13383	Nucleolin	42	608	39	920	0.39977	0.000707953
P38650	Dynein heavy chain	94	611	117	923	0.397366	0.000795747
Q921M3	Splicing factor 3B subunit 3	21	148	27	287	0.757661	0.000855427
P30009	Myristoylated alanine-rich C-kinase substrate	8	67	10	161	1.06704	0.000888116
Q91YT0	NADH-ubiquinone oxidoreductase 51 kDa subunit	8	23	1	1	-4.36772	0.00090277
O35814	Stress-induced-phosphoprotein 1	55	495	47	400	-0.505221	0.00133479
Q9R1Z0	Voltage-dependent anion-selective channel protein 3	6	101	3	48	-1.27104	0.00139999
Q641X8	Eukaryotic translation initiation factor 3 subunit 6	8	62	16	151	1.08642	0.00146341
P10719	ATP synthase subunit beta	31	1477	27	1395	-0.280197	0.00152758
P60060	Protein transport protein SEC61 subunit gamma.	1	1	2	27	4.5571	0.00179693
P01346	Insulin-like growth factor II precursor	4	167	2	101	-0.923285	0.00182112
P15978	Class I histocompatibility antigen	1	6	5	43	2.64351	0.00189543
Q62261	Spectrin beta chain	35	148	59	283	0.737413	0.00202837
P23514	Coatomer subunit beta	18	75	26	171	0.991242	0.00208134
Q6PDM2	Splicing factor	12	126	14	250	0.790712	0.00212124
P08113	Endoplasmin precursor	12	127	20	69	-1.07795	0.0022799
P62845	40S ribosomal protein S15	4	86	5	188	0.930532	0.0023914
P50547	CTP synthase 1	5	24	8	82	1.5748	0.00253181
P06761	78 kDa glucose-regulated protein precursor	52	2134	43	2092	-0.226469	0.00263133
O70257	Syntaxin-7	5	111	6	57	-1.15932	0.00285414
Q64428	Trifunctional enzyme subunit alpha	30	381	32	607	0.474113	0.00292866
Q8K2Z4	Condensin complex subunit 1	2	2	6	30	3.7091	0.00308647
P05503	Cytochrome c oxidase subunit 1	1	2	2	30	3.7091	0.00308647
Q8BP47	Asparaginyl-tRNA synthetase	20	120	17	239	0.796184	0.00331457
P62161	Calmodulin	8	90	10	193	0.902812	0.00331894
Q63377	Sodium/potassium-transporting ATPase subunit beta-3	6	217	7	147	-0.759671	0.00481667
Q64559	Cytosolic acyl coenzyme A thioester hydrolase	5	10	8	51	2.15271	0.0049463
P07687	Epoxide hydrolase 1	19	211	14	142	-0.769144	0.00523366
Q9EQS0	Transaldolase	23	238	15	166	-0.71757	0.00529712
Q794E4	Heterogeneous nuclear ribonucleoprotein F	1	23	13	78	1.56405	0.0055621
O89049	Thioredoxin reductase 1	29	517	26	430	-0.46362	0.0061592
P19234	NADH dehydrogenase [ubiquinone] flavoprotein 2	5	102	5	52	-1.16978	0.0070796
O08629	Transcription intermediary factor 1-beta	17	300	17	224	-0.619256	0.00772505
Q5XIH7	Prohibitin-2	17	446	15	363	-0.494866	0.00872158
P30839	Fatty aldehyde dehydrogenase	11	249	11	178	-0.682061	0.00922811
P62963	Profilin-1	12	350	8	272	-0.56154	0.0101236
P19945	60S acidic ribosomal protein P0	17	621	15	536	-0.410152	0.0105821
P15205	Microtubule-associated protein 1B	10	32	21	93	1.34137	0.0107672
P63088	Serine/threonine-protein phosphatase PP1-gamma catalytic subunit	2	7	10	42	2.38717	0.0115454
Q794F9	4F2 cell-surface antigen heavy chain	21	409	19	329	-0.511805	0.0118272
Q4KM74	Vesicle-trafficking protein SEC22b	8	221	7	154	-0.718908	0.0127251
P52296	Importin subunit beta-1	34	337	43	537	0.474381	0.0135661
P04636	Malate dehydrogenase	23	1029	20	952	-0.310002	0.0136137
Q498R3	DnaJ homolog subfamily C member 10 precursor.	7	27	9	83	1.42236	0.0145169
P82471	Guanine nucleotide-binding protein G subunit alpha	5	27	2	4	-2.95268	0.0169357
Q8VDQ1	Zinc-binding alcohol dehydrogenase domain-containing protein 1	1	19	1	1	-4.44572	0.0177051
P61980	Heterogeneous nuclear ribonucleoprotein K	28	637	30	556	-0.394001	0.0190101
Q4G061	Eukaryotic translation initiation factor 3 subunit 9	23	141	33	262	0.69608	0.0191153
P48679	Lamin-A.	39	511	54	765	0.384344	0.0204678
P20070	NADH-cytochrome b5 reductase 3	13	295	13	224	-0.595008	0.0221802
P48675	Desmin.	17	181	14	121	-0.778775	0.0255346
Q63525	Nuclear migration protein nudC	19	113	31	219	0.756816	0.0279687
P63159	High mobility group protein B1	22	331	14	259	-0.551671	0.0282584
O88600	Heat shock 70 kDa protein 4	23	141	47	260	0.685024	0.0287042
P60603	Protein C20orf52 homolog	2	81	2	39	-1.25224	0.0299629
Q6URW6	Myosin-14	5	7	6	40	2.31678	0.0306907
Q99NB9	Splicing factor 3B subunit 1	16	65	26	145	0.959749	0.0309091
Q03346	Mitochondrial-processing peptidase subunit beta	5	10	9	47	2.03487	0.0310125
Q62736	Non-muscle caldesmon	29	158	31	284	0.648174	0.0318162
P18418	Calreticulin precursor	38	1602	33	2137	0.217921	0.035314
P63029	Translationally-controlled tumor protein	10	101	11	200	0.787853	0.0354349
Q9R112	Sulfide:quinone oxidoreductase	24	1003	25	934	-0.300619	0.035487
Q80YF6	Uroplakin-3B precursor	7	182	7	123	-0.763072	0.0356147
Q8VDM4	26S proteasome non-ATPase regulatory subunit 2	24	155	32	279	0.650205	0.0363993
Q62638	Golgi apparatus protein 1 precursor	28	244	25	179	-0.644714	0.0371503
Q8K3J1	NADH-ubiquinone oxidoreductase 23 kDa subunit	2	18	1	1	-4.72135	0.0371746
Q76MZ3	Serine/threonine-protein phosphatase 2A 65 kDa regulatory subunit Aalpha isoform	6	28	19	82	1.3524	0.0395562
O35286	Putative pre-mRNA-splicing factor ATP-dependent RNA helicase DHX15	12	46	16	113	1.09882	0.0419036
Q9JJ22	Adipocyte-derived leucine aminopeptidase precursor	10	36	15	96	1.21725	0.0419395
Q08013	Translocon-associated protein subunit gamma	4	88	4	45	-1.16537	0.0423419
Q99372	Elastin precursor	7	45	11	111	1.10477	0.0462452
P30427	Plectin-1	67	293	90	469	0.480895	0.0471573
Q66HF1	NADH-ubiquinone oxidoreductase 75 kDa subunit	27	439	25	366	-0.460169	0.0484499
P56574	Isocitrate dehydrogenase [NADP]	14	188	16	324	0.587469	0.0509465
P63274	40S ribosomal protein S17	2	23	1	3	-3.13639	0.0512061
P23928	Alpha-crystallin B chain	14	81	10	168	0.854675	0.0517755
P53534	Glycogen phosphorylase	6	11	15	48	1.92774	0.0532755
P15178	Aspartyl-tRNA synthetase	2	2	8	25	3.44606	0.0558615
Q8K273	Transmembrane protein 32 precursor.	2	4	3	31	2.7564	0.0569965
Q8BGC0	HIV Tat-specific factor 1 homolog.	0	0	3	16	GK NG	0.0583203
P04785	Protein disulfide-isomerase precursor	49	1088	36	1490	0.255842	0.0623931
Q61765	Keratin	3	13	0	0	WKY NG	0.0646528
P48437	Homeobox prospero-like protein PROX1	3	13	0	0	WKY NG	0.0646528
Q9CPV7	Probable palmitoyltransferase ZDHHC6	1	13	0	0	WKY NG	0.0646528
P08010	Glutathione S-transferase Mu 2	11	64	12	28	-1.39044	0.0655775
Q9CQS8	Protein transport protein Sec61 subunit beta.	3	57	5	129	0.980545	0.0737081
P41123	60S ribosomal protein L13.	14	243	11	181	-0.622759	0.0746804
P43406	Integrin alpha-V precursor	14	133	18	83	-0.878035	0.0762897
P58742	Aladin	4	17	1	1	-4.28525	0.0779692
Q8CG09	Multidrug resistance-associated protein 1 transporter)	16	75	17	157	0.86801	0.0796825
O70133	ATP-dependent RNA helicase A	11	42	17	104	1.11033	0.0838329
P16036	Phosphate carrier protein	20	419	19	350	-0.457387	0.0882811
Q569A6	ER lumen protein retaining receptor 1	1	19	5	63	1.53156	0.0891902
P04256	Heterogeneous nuclear ribonucleoprotein A1	19	244	26	398	0.508095	0.0913579
Q64542	Plasma membrane calcium-transporting ATPase 4	8	70	4	33	-1.28268	0.0940476
Q811A3	Procollagen-lysine	27	290	33	460	0.467789	0.097271
Q8BH04	Phosphoenolpyruvate carboxykinase [GTP]	5	23	6	70	1.40793	0.108474
Q9D338	39S ribosomal protein L19	0	0	2	15	GK NG	0.112446
Q6LED0	Histone H3.1.	14	259	10	198	-0.585244	0.120565
Q07266	Drebrin	9	92	21	181	0.778492	0.123355
P68255	14-3-3 protein theta	2	20	18	64	1.48028	0.125437
Q923W4	Hepatoma-derived growth factor-related protein 3	1	1	4	20	4.12414	0.127737
Q8R404	Protein QIL1.	1	1	1	20	4.12414	0.127737
P06214	Delta-aminolevulinic acid dehydratase	4	12	0	0	WKY NG	0.143985
P05065	Fructose-bisphosphate aldolase A	39	1194	43	1611	0.234362	0.152863
P48037	Annexin A6	43	386	38	321	-0.46382	0.153477
P62737	Actin	14	152	12	267	0.614976	0.156942
P36201	Cysteine-rich protein 2	5	143	4	94	-0.803075	0.168743
Q9CXI5	Protein ARMET precursor.	6	31	10	83	1.22305	0.169606
Q5RJT2	Putative rRNA methyltransferase 3 -methyltransferase 3).	5	6	9	34	2.30471	0.173307
Q62764	DNA-binding protein A	10	108	10	203	0.712656	0.178849
P62703	40S ribosomal protein S4	24	566	24	501	-0.373784	0.182708
Q9ESJ1	CDK5 and ABL1 enzyme substrate 1	2	21	2	3	-3.00515	0.194292
P31044	Phosphatidylethanolamine-binding protein 1	13	232	10	175	-0.604562	0.197568
Q9CWQ0	Diphthine methyl ester synthase	0	0	2	14	GK NG	0.217213
Q6AY96	Transcription initiation factor IIF subunit alpha	0	0	5	14	GK NG	0.217213
Q6P6R2	Dihydrolipoyl dehydrogenase	16	252	15	403	0.479564	0.22361
P62332	ADP-ribosylation factor 6.	2	5	4	31	2.43448	0.22361
Q505J8	Phenylalanyl-tRNA synthetase alpha chain	8	38	13	94	1.10887	0.227157
Q8BU30	Isoleucyl-tRNA synthetase	16	76	17	154	0.821067	0.239309
Q2TL32	Zinc finger UBR1-type protein 1.	23	58	30	126	0.921507	0.251293
Q791V5	Mitochondrial carrier homolog 2.	6	220	5	165	-0.61283	0.257342
P27605	Hypoxanthine-guanine phosphoribosyltransferase	16	297	10	238	-0.517293	0.272912
Q9JIQ3	Diablo homolog	3	6	5	33	2.26164	0.28181
Q6AXX6	Uncharacterized protein C10orf58 homolog precursor.	8	32	4	9	-2.02787	0.286545
P37879	Lysyl-tRNA synthetase	7	35	10	88	1.13236	0.304327
P70615	Lamin-B1.	2	2	18	22	3.26164	0.31083
O54992	MAP kinase-activated protein kinase 5	1	11	0	0	WKY NG	0.321604
Q8K585	High mobility group protein HMG-I/HMG-Y	4	30	3	8	-2.10468	0.329987
P32089	Tricarboxylate transport protein	7	146	7	99	-0.75826	0.346689
Q75Q40	Probable mitochondrial import receptor subunit TOM40 homolog	10	188	8	137	-0.654349	0.367813
P61166	UPF0197 protein C11orf10 homolog.	2	5	1	30	2.38717	0.368838
Q91YN5	UDP-N-acetylhexosamine pyrophosphorylase	2	5	5	30	2.38717	0.368838
P38062	Methionine aminopeptidase 2	16	99	9	59	-0.944506	0.385864
Q9DB25	Dolichyl-phosphate beta-glucosyltransferase	4	47	4	19	-1.50445	0.396434
Q5XIN6	Leucine zipper-EF-hand-containing transmembrane protein 1	17	235	14	181	-0.574463	0.401946
P40307	Proteasome subunit beta type 2	6	32	9	82	1.15976	0.404577
O35567	Bifunctional purine biosynthesis protein PURH	37	566	30	507	-0.356608	0.404771
Q6PEC1	Tubulin-specific chaperone A	4	26	2	6	-2.31327	0.405645
P45878	FK506-binding protein 2 precursor	5	24	4	68	1.30471	0.414179
Q920L7	Elongation of very long chain fatty acids protein 5	0	0	3	13	GK NG	0.420489
P62494	Ras-related protein Rab-11A	6	24	2	5	-2.46083	0.424769
Q8R366	Immunoglobulin superfamily member 8 precursor	1	1	3	18	3.97213	0.428952
P42225	Signal transducer and activator of transcription 1.	1	1	8	18	3.97213	0.428952
O09117	Synaptophysin-like protein 1	1	1	2	18	3.97213	0.428952
P18445	60S ribosomal protein L27a.	7	227	6	174	-0.581397	0.449396
Q6GV12	3-ketodihydrosphingosine reductase precursor	2	4	2	27	2.5571	0.461143
P70580	Membrane-associated progesterone receptor component 1	10	124	8	81	-0.812138	0.507425
Q8BSY0	Aspartyl/asparaginyl beta-hydroxylase	4	42	3	16	-1.59011	0.514709
P29419	ATP synthase e chain	5	159	4	112	-0.70332	0.517141
Q5U2Q7	Eukaryotic peptide chain release factor subunit 1	10	53	16	115	0.919777	0.571521
P54823	Probable ATP-dependent RNA helicase DDX6	4	17	2	2	-3.28525	0.577937
P43432	Interleukin-12 subunit beta	2	17	1	2	-3.28525	0.577937
P50096	Inosine-5'-monophosphate dehydrogenase 1	4	17	1	2	-3.28525	0.577937
O08984	Lamin-B receptor	8	166	13	119	-0.678014	0.619137
Q9D0K2	Succinyl-CoA:3-ketoacid-coenzyme A transferase 1	13	89	10	169	0.727354	0.65447
Q1HFZ0	tRNA -methyltransferase NSUN2	6	16	9	52	1.50265	0.658793
Q03145	Ephrin type-A receptor 2 precursor	10	54	14	116	0.905301	0.662649
Q5XI81	Fragile X mental retardation syndrome-related protein 1.	6	11	11	42	1.73509	0.698832
P53395	Lipoamide acyltransferase component of branched-chain alpha-keto aciddehydrogenase complex	4	11	6	42	1.73509	0.698832
Q2TA68	Dynamin-like 120 kDa protein	10	32	8	10	-1.87586	0.701458
Q9JJ19	Ezrin-radixin-moesin-binding phosphoprotein 50	18	184	17	136	-0.633891	0.709593
O54751	Cone-rod homeobox protein.	1	10	0	0	WKY NG	0.720811
Q9DC16	ER-Golgi intermediate compartment 32 kDa protein	3	10	0	0	WKY NG	0.720811
P80447	Glyceraldehyde-3-phosphate dehydrogenase	2	10	0	0	WKY NG	0.720811
Q9DBZ5	Eukaryotic translation initiation factor 3 subunit 12	7	54	4	25	-1.30882	0.734494
Q8BYB9	KTEL motif-containing protein 1 precursor	3	6	5	31	2.17144	0.736765
Q10473	Polypeptide N-acetylgalactosaminyltransferase 1	7	62	6	31	-1.19779	0.744238
P63102	14-3-3 protein zeta/delta	5	76	17	149	0.773449	0.765721
P47742	Gamma-aminobutyric acid receptor subunit rho-2	0	0	3	12	GK NG	0.815999
P61943	Type 2 lactosamine alpha-2	0	0	2	12	GK NG	0.815999
Q9Z0J5	Thioredoxin reductase 2	0	0	4	12	GK NG	0.815999
P50310	Phosphoglycerate kinase 1	0	0	10	12	GK NG	0.815999
P50878	60S ribosomal protein L4	23	560	21	507	-0.341233	0.877348
Q9QZ23	NFU1 iron-sulfur cluster scaffold homolog	3	17	5	53	1.44267	0.917945
P63324	40S ribosomal protein S12.	14	109	5	70	-0.836693	0.953418
Q9JMA1	Ubiquitin carboxyl-terminal hydrolase 14	7	72	14	142	0.78203	0.964168
P55041	GTP-binding protein GEM	1	2	2	20	3.12414	0.965158
Q9ES40	PRA1 family protein 3	5	28	2	8	-2.00515	0.991751
P97521	Mitochondrial carnitine/acylcarnitine carrier protein	9	103	5	65	-0.861925	0.997083
P48508	Glutamate--cysteine ligase regulatory subunit	5	10	1	1	-3.51972	1
Q9JHW9	Aldehyde dehydrogenase family 1 member A3	2	10	1	1	-3.51972	1
Q5EB81	NADH-cytochrome b5 reductase 1	3	10	1	1	-3.51972	1
Q8VE37	Regulator of chromosome condensation	1	10	1	1	-3.51972	1
Q9ESU3	Zinc finger protein 106	3	10	1	1	-3.51972	1
P52925	High mobility group protein 2	9	11	1	1	-3.65722	1
Q3B725	Zinc finger and BTB domain-containing protein 24	3	11	1	1	-3.65722	1
P97297	ADM	1	11	1	1	-3.65722	1
Q8CCK0	Core histone macro-H2A.2	5	13	1	1	-3.89823	1
P04639	Apolipoprotein A-I	2	10	2	2	-2.51972	1
Q9JJ25	Pyrin	5	10	2	2	-2.51972	1
Q9D361	U11/U12 snRNP 48 kDa protein.	1	10	1	2	-2.51972	1
O08856	RNA polymerase II elongation factor ELL	3	10	1	2	-2.51972	1
P59759	MKL/myocardin-like protein 2	1	10	2	2	-2.51972	1
Q9D6Z1	Nucleolar protein 56	4	10	2	2	-2.51972	1
Q06806	Tyrosine-protein kinase receptor Tie-1	4	10	2	2	-2.51972	1
Q8K3H0	DCC-interacting protein 13-alpha	3	11	1	2	-2.65722	1
P11688	Integrin alpha-5 precursor	3	12	1	2	-2.78275	1
P20070	NADH-cytochrome b5 reductase	4	13	2	2	-2.89823	1
Q5BJP2	Protein CWC15 homolog.	4	13	1	2	-2.89823	1
Q60865	GPI-anchored protein p137	4	13	2	2	-2.89823	1
P63312	Thymosin beta-10.	3	10	1	3	-1.93476	1
P26149	3 beta-hydroxysteroid dehydrogenase/Delta 5--4-isomerase type II	1	10	2	3	-1.93476	1
Q9R1K9	Centrin-2	2	10	1	3	-1.93476	1
Q6P501	Lysosomal-associated transmembrane protein 4A.	2	10	2	3	-1.93476	1
Q8CCF0	U4/U6 small nuclear ribonucleoprotein Prp31	3	10	3	3	-1.93476	1
Q9JL60	Glucocorticoid modulatory element-binding protein 1	1	11	1	3	-2.07226	1
Q8K2H2	OTU domain-containing protein 6B.	1	11	1	3	-2.07226	1
O35217	Multiple inositol polyphosphate phosphatase 1 precursor	6	12	2	3	-2.19779	1
Q9ESZ0	DNA repair protein XRCC1	3	12	2	3	-2.19779	1
Q5U220	Protein C10orf57 homolog	1	12	1	3	-2.19779	1
Q64331	Myosin-VI.	3	13	2	3	-2.31327	1
P36940	Tumor necrosis factor ligand superfamily member 6	2	14	1	3	-2.42018	1
Q63617	150 kDa oxygen-regulated protein precursor	5	15	2	3	-2.51972	1
P62275	40S ribosomal protein S29.	2	15	1	3	-2.51972	1
P51650	Succinate semialdehyde dehydrogenase	5	10	3	4	-1.51972	1
P55194	SH3 domain-binding protein 1	2	10	1	4	-1.51972	1
Q5XI64	Abhydrolase domain-containing protein 6	2	10	1	4	-1.51972	1
Q5HZA9	Transmembrane protein 126A.	3	10	1	4	-1.51972	1
P13437	3-ketoacyl-CoA thiolase	5	11	3	4	-1.65722	1
O88267	Acyl-coenzyme A thioesterase 1	4	11	2	4	-1.65722	1
Q8CH18	Cell division cycle and apoptosis regulator protein 1	5	11	2	4	-1.65722	1
Q5NC05	Transcription termination factor 2	2	11	1	4	-1.65722	1
Q63433	Serine/threonine-protein kinase N1	3	15	3	4	-2.10468	1
Q99LC3	NADH-ubiquinone oxidoreductase 42 kDa subunit	3	15	2	4	-2.10468	1
Q8VHL1	Histone-lysine N-methyltransferase	2	15	2	4	-2.10468	1
Q4FZU2	Keratin	3	16	1	4	-2.19779	1
P10148	Small inducible cytokine A2 precursor	3	16	2	4	-2.19779	1
P13516	Acyl-CoA desaturase 1	2	10	1	5	-1.19779	1
Q9ESK9	RB1-inducible coiled-coil protein 1	2	10	2	5	-1.19779	1
Q5XI97	Alanyl-tRNA synthetase domain-containing protein 1.	3	11	2	5	-1.3353	1
P08082	Clathrin light chain B	1	11	3	5	-1.3353	1
Q62935	von Willebrand factor	3	11	2	5	-1.3353	1
O35796	Complement component 1	4	12	3	5	-1.46083	1
Q9Z2Q7	Syntaxin-8	3	12	2	5	-1.46083	1
Q91ZW1	Transcription factor A	5	12	3	5	-1.46083	1
Q8BMA6	Signal recognition particle 68 kDa protein	5	12	2	5	-1.46083	1
O89042	DNA polymerase alpha catalytic subunit	6	13	4	5	-1.5763	1
Q6A009	Zinc finger protein 294	3	13	4	5	-1.5763	1
Q66H50	Fatty acyl-CoA reductase 1	2	14	1	5	-1.68322	1
Q9CR75	Tumor necrosis factor receptor superfamily member 12A precursor	1	14	1	5	-1.68322	1
P21275	Bone morphogenetic protein 4	1	15	1	5	-1.78275	1
P42567	Epidermal growth factor receptor substrate 15	3	18	3	5	-2.04579	1
Q9JIL8	DNA repair protein RAD50	9	10	3	6	-0.934758	1
Q63635	Syntaxin-6.	4	10	2	6	-0.934758	1
Q7TN31	Angiogenic factor with G patch and FHA domains 1	3	10	2	6	-0.934758	1
Q9D1Q4	Dolichol-phosphate mannosyltransferase subunit 3	1	10	1	6	-0.934758	1
P18437	Nonhistone chromosomal protein HMG-17	2	10	3	6	-0.934758	1
Q8BQP8	Rab11 family-interacting protein 4	1	10	3	6	-0.934758	1
Q63638	Striated muscle-specific serine/threonine protein kinase	1	10	2	6	-0.934758	1
O35156	UTP--glucose-1-phosphate uridylyltransferase 1	4	10	3	6	-0.934758	1
Q62696	Disks large homolog 1	5	11	4	6	-1.07226	1
P70569	Myosin-Vb	5	11	4	6	-1.07226	1
Q62868	Rho-associated protein kinase 2	4	11	5	6	-1.07226	1
Q8CI95	Oxysterol-binding protein-related protein 11	1	11	2	6	-1.07226	1
P62329	Thymosin beta-4	4	11	1	6	-1.07226	1
Q9DAZ9	Zinc finger FYVE domain-containing protein 19	2	11	2	6	-1.07226	1
Q00900	Human immunodeficiency virus type I enhancer-binding protein 2 homolog	3	12	5	6	-1.19779	1
Q8BMN3	Neuronal acetylcholine receptor subunit beta-3 precursor.	3	12	2	6	-1.19779	1
O70159	Alpha-2-HS-glycoprotein	1	13	1	6	-1.31327	1
P51611	Host cell factor	4	13	3	6	-1.31327	1
Q9CQM5	Thioredoxin-like protein 5	3	13	2	6	-1.31327	1
Q8VHI3	GDP-fucose protein O-fucosyltransferase 2 precursor	3	14	1	6	-1.42018	1
Q4V7E8	Leucine-rich repeat flightless-interacting protein 2	4	15	4	6	-1.51972	1
Q9QZ86	Nucleolar protein NOP5	7	15	5	6	-1.51972	1
P70564	Serpin B5 precursor	1	16	1	6	-1.61283	1
Q8VC42	Uncharacterized protein C18orf8 homolog	2	18	3	6	-1.78275	1
Q5FWY5	AH receptor-interacting protein	7	19	3	6	-1.86076	1
Q9Z0Y1	Dynactin subunit 3	1	19	1	6	-1.86076	1
Q9D952	Envoplakin	8	19	4	6	-1.86076	1
Q91W67	Ubiquitin-like protein 7.	1	19	1	6	-1.86076	1
O54879	High mobility group protein B3	4	21	1	6	-2.00515	1
P62313	U6 snRNA-associated Sm-like protein LSm6.	3	21	2	6	-2.00515	1
Q08603	Geranylgeranyl transferase type-2 subunit beta	2	10	3	7	-0.712365	1
Q62636	Ras-related protein Rap-1b precursor	3	10	3	7	-0.712365	1
Q8C2Q3	RNA-binding protein 14	5	11	4	7	-0.849869	1
Q91VW3	SH3 domain-binding glutamic acid-rich-like protein 3.	2	11	2	7	-0.849869	1
A1L108	Actin-related protein 2/3 complex subunit 5-like protein.	2	12	2	7	-0.9754	1
Q64541	Sodium/potassium-transporting ATPase subunit alpha-4	3	12	1	7	-0.9754	1
P97519	Hydroxymethylglutaryl-CoA lyase	1	12	1	7	-0.9754	1
Q5RKL5	Metalloreductase STEAP3	5	12	2	7	-0.9754	1
Q9CQI6	Coactosin-like protein.	4	13	2	7	-1.09088	1
Q922U1	U4/U6 small nuclear ribonucleoprotein Prp3	5	14	3	7	-1.19779	1
Q62417	Sorbin and SH3 domain-containing protein 1	3	14	2	7	-1.19779	1
Q76K24	Ankyrin repeat domain-containing protein 46	2	17	2	7	-1.4779	1
Q5SNZ0	Girdin	1	17	1	7	-1.4779	1
P70698	CTP synthase 1	5	17	4	7	-1.4779	1
Q6IV68	Fanconi anemia group D2 protein homolog	4	18	1	7	-1.56036	1
Q8VEE0	Ribulose-phosphate 3-epimerase	1	19	1	7	-1.63836	1
P98200	Phospholipid-transporting ATPase IB	2	10	2	8	-0.51972	1
Q9JKK8	Serine/threonine-protein kinase ATR	6	10	7	8	-0.51972	1
A0JPQ9	Chitinase domain-containing protein 1 precursor.	3	10	3	8	-0.51972	1
Q03172	Zinc finger protein 40	2	10	1	8	-0.51972	1
P12839	Neurofilament medium polypeptide	6	11	3	8	-0.657224	1
Q8BPG6	Sulfatase-modifying factor 2	3	11	2	8	-0.657224	1
P06882	Thyroglobulin	3	12	3	8	-0.782755	1
Q61703	Inter-alpha-trypsin inhibitor heavy chain H2 precursor	3	12	2	8	-0.782755	1
Q7TNF8	Peripheral-type benzodiazepine receptor-associated protein 1	2	12	1	8	-0.782755	1
P70498	Phospholipase D2	2	13	2	8	-0.898232	1
P62078	Mitochondrial import inner membrane translocase subunit Tim8 B	3	13	2	8	-0.898232	1
Q6A078	Centrosomal protein Cep290	2	13	2	8	-0.898232	1
Q62780	Probable ATP-dependent RNA helicase DDX46	9	14	6	8	-1.00515	1
P70541	Translation initiation factor eIF-2B subunit gamma	3	14	3	8	-1.00515	1
P23800	Regulator of chromosome condensation	3	14	3	8	-1.00515	1
Q920G2	Na /H exchange regulatory cofactor NHE-RF2	5	16	3	8	-1.19779	1
P56558	UDP-N-acetylglucosamine	1	16	3	8	-1.19779	1
Q61235	Beta-2-syntrophin	2	17	1	8	-1.28525	1
Q6P0K8	Junction plakoglobin.	4	19	3	8	-1.44572	1
O88777	Presenilin-2 [Contains: Presenilin-2 NTF subunit;Presenilin-2 CTF subunit].	2	19	3	8	-1.44572	1
P47727	Carbonyl reductase [NADPH] 1	4	20	4	8	-1.51972	1
Q01721	Growth-arrest-specific protein 1 precursor	5	27	1	8	-1.95268	1
Q6PCT8	Succinate dehydrogenase [ubiquinone] cytochrome b small subunit	4	10	2	9	-0.349795	1
Q9Z2A5	Arginyl-tRNA--protein transferase 1	2	10	2	9	-0.349795	1
P39052	Dynamin-2	2	10	2	9	-0.349795	1
Q9QZH0	Frizzled-4 precursor	2	10	1	9	-0.349795	1
O88202	60 kDa lysophospholipase	1	10	1	9	-0.349795	1
Q99KH8	Serine/threonine-protein kinase 24	2	10	5	9	-0.349795	1
Q5FWT1	Protein FAM98A.	4	11	3	9	-0.487299	1
Q4KLJ8	Phosducin-like protein 3.	2	11	2	9	-0.487299	1
Q61846	Maternal embryonic leucine zipper kinase	3	11	4	9	-0.487299	1
Q9QZR8	PDZ domain-containing protein 3	3	11	1	9	-0.487299	1
Q8BXN9	Transmembrane protein 87A precursor.	2	11	3	9	-0.487299	1
O35923	Breast cancer type 2 susceptibility protein homolog	7	12	5	9	-0.61283	1
Q9R0C5	N-acetylgalactosaminyltransferase 7	5	12	3	9	-0.61283	1
P47819	Glial fibrillary acidic protein	4	12	4	9	-0.61283	1
Q8BWP8	N-acetyllactosaminide beta-1	1	12	1	9	-0.61283	1
Q99JW4	LIM and senescent cell antigen-like-containing domain protein 1	2	13	1	9	-0.728307	1
P63100	Calcineurin subunit B isoform 1	3	14	4	9	-0.835222	1
P25304	Agrin precursor	4	14	2	9	-0.835222	1
Q69ZL1	FYVE	5	14	3	9	-0.835222	1
P20673	Argininosuccinate lyase	5	15	5	9	-0.934758	1
P63031	Brain protein 44-like protein	4	15	3	9	-0.934758	1
Q8VBU2	Protein NDRG2	5	16	2	9	-1.02787	1
Q9CR51	Vacuolar ATP synthase subunit G 1	3	16	3	9	-1.02787	1
Q8K586	GTP-binding nuclear protein Ran	7	18	3	9	-1.19779	1
P84817	Mitochondrial fission 1 protein	4	18	2	9	-1.19779	1
Q62967	Diphosphomevalonate decarboxylase	5	19	5	9	-1.27579	1
Q9Z2L7	Cytokine receptor-like factor 3	3	19	2	9	-1.27579	1
P48024	Eukaryotic translation initiation factor 1	3	24	1	9	-1.61283	1
P14272	Plasma kallikrein precursor	0	0	3	10	GK NG	1
O54772	SWI/SNF-related matrix-associated actin-dependent regulator ofchromatin subfamily D member 2	0	0	4	10	GK NG	1
P09117	Fructose-bisphosphate aldolase C	0	0	5	10	GK NG	1
Q9QY36	N-terminal acetyltransferase complex ARD1 subunit homolog A	0	0	2	10	GK NG	1
P08009	Glutathione S-transferase Yb-3	0	0	5	10	GK NG	1
Q5U2R0	Methionine adenosyltransferase 2 subunit beta	0	0	5	10	GK NG	1
Q5XIF6	Tubulin alpha-4A chain	0	0	5	10	GK NG	1
Q99MT2	MutS protein homolog 4	1	1	2	10	3.12414	1
Q8BWM0	Prostaglandin E synthase 2	1	1	2	10	3.12414	1
Q5U2N0	CTP synthase 2	1	1	1	10	3.12414	1
Q8BFQ4	WD repeat protein 82.	1	1	2	10	3.12414	1
Q9JK72	Copper chaperone for superoxide dismutase	2	2	3	10	2.12414	1
P83953	Importin subunit alpha-1	2	2	6	10	2.12414	1
Q63691	Monocyte differentiation antigen CD14 precursor	2	2	3	10	2.12414	1
Q66H94	Peptidyl-prolyl cis-trans isomerase FKBP9	1	2	3	10	2.12414	1
Q80WT4	Probable G-protein coupled receptor 176	1	2	2	10	2.12414	1
Q923L0	Pericentriolar material 1 protein	2	2	3	10	2.12414	1
Q9CXS4	Proline-rich protein 6.	1	2	2	10	2.12414	1
P11883	Aldehyde dehydrogenase	2	3	5	10	1.53917	1
Q9WTV5	26S proteasome non-ATPase regulatory subunit 9	2	3	2	10	1.53917	1
P62489	DNA-directed RNA polymerase II subunit RPB7	2	3	3	10	1.53917	1
Q66HB6	Cancer-associated gene 1 protein homolog	1	3	1	10	1.53917	1
Q9JLQ0	CD2-associated protein	2	3	4	10	1.53917	1
Q8BZA9	Uncharacterized protein C12orf5 homolog.	1	3	2	10	1.53917	1
Q9QZM3	Cardiotrophin-like cytokine factor 1 precursor	1	3	1	10	1.53917	1
O54888	DNA-directed RNA polymerase I subunit RPA2	3	4	2	10	1.12414	1
Q8CG72	Poly glycohydrolase ARH3	1	4	2	10	1.12414	1
P58660	Caspase recruitment domain-containing protein 10	1	4	3	10	1.12414	1
Q9CPW5	Translocon-associated protein subunit beta precursor	2	4	2	10	1.12414	1
P21139	Alpha-mannosidase 2C1	4	5	2	10	0.802208	1
Q6AY63	ADP-sugar pyrophosphatase	1	5	2	10	0.802208	1
O88277	Protocadherin Fat 2 precursor	2	5	4	10	0.802208	1
Q5M880	PQ-loop repeat-containing protein 1.	1	5	1	10	0.802208	1
Q80ZG1	Synembryn-A	2	5	2	10	0.802208	1
Q8BJZ4	28S ribosomal protein S35	1	5	2	10	0.802208	1
Q99MB1	Toll-like receptor 3 precursor	2	5	4	10	0.802208	1
Q8BWR2	UPF0424 protein C1orf128 homolog.	1	6	1	10	0.539173	1
P97348	Rho-related GTP-binding protein RhoD precursor.	2	6	2	10	0.539173	1
P08775	DNA-directed RNA polymerase II subunit RPB1	4	6	5	10	0.539173	1
P84060	Dystrobrevin beta	4	7	1	10	0.316781	1
Q5BKC6	HSPB1-associated protein 1	2	7	3	10	0.316781	1
Q99KS4	Interferon-induced helicase C domain-containing protein 1	3	7	2	10	0.316781	1
O08836	Immunoglobulin-binding protein 1	1	7	1	10	0.316781	1
Q9CT10	Ran-binding protein 3	2	7	1	10	0.316781	1
O89026	Roundabout homolog 1	1	7	4	10	0.316781	1
Q9QZK9	Deoxyribonuclease-2-beta	1	8	2	10	0.124136	1
Q498M4	WD repeat protein 5.	4	8	5	10	0.124136	1
Q60592	Microtubule-associated serine/threonine-protein kinase 2	2	8	1	10	0.124136	1
Q6P752	Torsin-1A-interacting protein 2.	3	8	1	10	0.124136	1
Q4AE70	Histone-arginine methyltransferase CARM1	4	9	4	10	-0.045789	1
P60905	DnaJ homolog subfamily C member 5	5	9	2	10	-0.045789	1
Q8VI02	Serine/threonine-protein phosphatase 4 regulatory subunit 1.	3	9	3	10	-0.045789	1
Q7TSA0	Mitochondrial Rho GTPase 2	3	9	4	10	-0.045789	1
Q6NSR8	Probable aminopeptidase NPEPL1	2	9	3	10	-0.045789	1
Q9WUK4	Replication factor C subunit 2	1	9	1	10	-0.045789	1
Q8BI67	Zinc finger protein 473 homolog	1	9	1	10	-0.045789	1
Q62818	Translation initiation factor eIF-2B subunit beta	3	10	4	10	-0.197792	1
Q6GMN2	Brain-specific angiogenesis inhibitor 1-associated protein 2	1	11	1	10	-0.335296	1
Q8VD65	Phosphoinositide 3-kinase regulatory subunit 4	3	11	4	10	-0.335296	1
Q61789	Laminin subunit alpha-3	4	12	3	10	-0.460827	1
Q9DBG9	Tax1-binding protein 3	1	12	1	10	-0.460827	1
O35659	Glucagon-like peptide 1 receptor	1	13	1	10	-0.576304	1
Q6ZPR5	Sphingomyelin phosphodiesterase 4	5	13	4	10	-0.576304	1
P19225	Cytochrome P450 2C70	2	14	3	10	-0.683219	1
Q2A121	Protein fatso	3	14	3	10	-0.683219	1
P58681	Toll-like receptor 7	1	14	1	10	-0.683219	1
P08649	Complement C4 precursor	3	15	3	10	-0.782755	1
P97526	Neurofibromin	5	15	4	10	-0.782755	1
Q8BWB1	Synaptopodin 2-like protein	3	15	1	10	-0.782755	1
Q8VII6	Choline transporter-like protein 1	3	16	2	10	-0.875864	1
Q9EP72	Uncharacterized protein C15orf24 homolog precursor.	3	16	2	10	-0.875864	1
Q9R101	Hormone-sensitive lipase	1	17	1	10	-0.963327	1
Q9CWM4	Prefoldin subunit 1	3	19	2	10	-1.12379	1
O35152	BET1-like protein	1	21	1	10	-1.26818	1
Q9WTX6	Cullin-1	6	21	3	10	-1.26818	1
P15307	Proto-oncogene c-Rel	2	22	1	10	-1.3353	1
Q99KE8	Zinc finger protein 64	2	22	2	10	-1.3353	1
Q8CHJ1	GPI transamidase component PIG-U	5	27	2	10	-1.63075	1
Q9QZW0	Probable phospholipid-transporting ATPase 11C	0	0	2	11	GK NG	1
O35372	Cornichon homolog.	0	0	1	11	GK NG	1
O08648	Mitogen-activated protein kinase kinase kinase 4	0	0	1	11	GK NG	1
Q6P686	Osteoclast-stimulating factor 1.	0	0	2	11	GK NG	1
P51840	Guanylyl cyclase GC-E	1	1	2	11	3.26164	1
Q5XHX6	Thioredoxin domain-containing protein 2	1	1	4	11	3.26164	1
Q8CF02	Protein FAM25.	1	1	1	11	3.26164	1
P62749	Hippocalcin-like protein 1	1	1	2	11	3.26164	1
Q8BG30	Negative elongation factor A	1	1	1	11	3.26164	1
Q8R4X3	RNA-binding protein 12	1	1	4	11	3.26164	1
Q9JKE8	Taste receptor type 2 member 10	1	1	1	11	3.26164	1
Q9CZA5	Zinc finger CCHC domain-containing protein 12	1	1	3	11	3.26164	1
Q71UE8	NEDD8 precursor	2	2	3	11	2.26164	1
P50411	Protein phosphatase inhibitor 2	1	2	2	11	2.26164	1
Q9EP89	Serine beta-lactamase-like protein LACTB	2	2	3	11	2.26164	1
Q4QQR9	Protein MEMO1	1	2	3	11	2.26164	1
Q02563	Synaptic vesicle glycoprotein 2A	2	2	1	11	2.26164	1
Q8C6G8	WD repeat protein 26.	2	2	4	11	2.26164	1
Q60875	Rho guanine nucleotide exchange factor 2	2	3	3	11	1.67668	1
Q9Z108	Double-stranded RNA-binding protein Staufen homolog 1.	1	3	5	11	1.67668	1
P58365	Cadherin-23 precursor	2	4	5	11	1.26164	1
Q62774	Myosin-Ia	2	4	2	11	1.26164	1
P16277	Tyrosine-protein kinase BLK	1	4	1	11	1.26164	1
Q8CCS6	Polyadenylate-binding protein 2	2	4	4	11	1.26164	1
P58069	Ras GTPase-activating protein 2	3	4	2	11	1.26164	1
O70493	Sorting nexin-12	2	4	2	11	1.26164	1
Q8BY46	Zinc finger protein 574.	1	4	1	11	1.26164	1
Q63688	Cytochrome P450 7B1	1	5	2	11	0.939711	1
P00173	Cytochrome b5.	3	5	2	11	0.939711	1
P70550	Ras-related protein Rab-8B.	1	5	3	11	0.939711	1
Q9D6J5	NADH dehydrogenase [ubiquinone] 1 beta subcomplex subunit 8	1	5	1	11	0.939711	1
P10493	Nidogen-1 precursor	3	5	3	11	0.939711	1
P58059	Mitochondrial 28S ribosomal protein S21	1	5	1	11	0.939711	1
Q99P67	Sclerostin precursor.	1	5	1	11	0.939711	1
O54781	Serine/threonine-protein kinase SRPK2	2	5	2	11	0.939711	1
Q60770	Syntaxin-binding protein 3	2	5	4	11	0.939711	1
P08541	UDP-glucuronosyltransferase 2B2 precursor	1	5	1	11	0.939711	1
Q5U317	Pre-mRNA 3'-end-processing factor FIP1	3	6	3	11	0.676677	1
P12346	Serotransferrin precursor	2	6	2	11	0.676677	1
Q6AY41	Cell cycle control protein 50A	1	6	1	11	0.676677	1
Q9D7X3	Dual specificity protein phosphatase 3	2	6	2	11	0.676677	1
Q8BGT7	Survival of motor neuron-related-splicing factor 30	4	6	2	11	0.676677	1
Q9QZ06	Toll-interacting protein.	2	6	3	11	0.676677	1
P06766	DNA polymerase beta	3	7	3	11	0.454285	1
Q8R500	Mitofusin-2	5	7	3	11	0.454285	1
Q99P39	Cysteine desulfurase	2	7	3	11	0.454285	1
Q9CYH6	Ribosome biogenesis regulatory protein homolog.	2	7	2	11	0.454285	1
P15920	Vacuolar proton translocating ATPase 116 kDa subunit a isoform 2	1	7	2	11	0.454285	1
Q80Z70	Sel-1 homolog precursor	5	8	7	11	0.261639	1
P09215	Protein kinase C delta type	3	8	3	11	0.261639	1
Q60953	Protein PML	3	8	3	11	0.261639	1
P20069	Mitochondrial-processing peptidase alpha subunit	3	9	5	11	0.0917145	1
Q8VBV3	Exosome complex exonuclease RRP4	3	9	3	11	0.0917145	1
Q7TPD0	Integrator complex subunit 3	2	9	4	11	0.0917145	1
Q6PAJ1	Breakpoint cluster region protein	1	10	1	11	-0.0602886	1
Q8BS95	Protein GPR89A.	2	10	2	11	-0.0602886	1
Q8CGC6	RNA-binding protein 28	2	10	4	11	-0.0602886	1
Q71TY3	40S ribosomal protein S27	1	10	2	11	-0.0602886	1
P70318	Nucleolysin TIAR	1	10	1	11	-0.0602886	1
P54757	Ephrin type-A receptor 5	2	11	4	11	-0.197792	1
P56376	Acylphosphatase-1	1	11	1	11	-0.197792	1
Q6QI44	TPR repeat-containing protein C12orf30 homolog	4	13	2	11	-0.4388	1
P11505	Plasma membrane calcium-transporting ATPase 1	5	13	3	11	-0.4388	1
P23780	Beta-galactosidase precursor	3	13	2	11	-0.4388	1
Q9CPT4	Uncharacterized protein C19orf10 homolog precursor	3	13	2	11	-0.4388	1
Q6MFY8	Tripartite motif-containing protein 40	1	13	1	11	-0.4388	1
Q04753	Methylosome subunit pICln	3	14	4	11	-0.545715	1
Q920A7	AFG3-like protein 1	3	14	3	11	-0.545715	1
Q99LI7	Cleavage stimulation factor 77 kDa subunit	5	14	5	11	-0.545715	1
Q8BUV8	Protein GPR107 precursor.	1	14	1	11	-0.545715	1
Q63279	Keratin	5	14	4	11	-0.545715	1
Q9R1C7	Pre-mRNA-processing factor 40 homolog A	5	14	7	11	-0.545715	1
Q6PAQ4	RNA exonuclease 4	2	14	1	11	-0.545715	1
Q9JJ50	Hepatocyte growth factor-regulated tyrosine kinase substrate	3	15	5	11	-0.645251	1
Q8CHI8	E1A-binding protein p400	4	15	5	11	-0.645251	1
Q3TC72	Fumarylacetoacetate hydrolase domain-containing protein 2A	2	15	2	11	-0.645251	1
Q9CQW0	Transmembrane protein 93.	2	15	2	11	-0.645251	1
P70478	Adenomatous polyposis coli protein	3	16	2	11	-0.738361	1
Q9D1L0	Coiled-coil-helix-coiled-coil-helix domain-containing protein 2.	2	16	2	11	-0.738361	1
Q8BXK9	Chloride intracellular channel protein 5	2	16	2	11	-0.738361	1
P03899	NADH-ubiquinone oxidoreductase chain 3	1	17	1	11	-0.825823	1
Q9DCG9	TRM112-like protein.	3	17	2	11	-0.825823	1
Q8K389	CDK5 regulatory subunit-associated protein 2	4	18	3	11	-0.908286	1
Q9CZU3	Superkiller viralicidic activity 2-like 2	5	18	4	11	-0.908286	1
Q8BKX6	Serine/threonine-protein kinase SMG1	2	18	3	11	-0.908286	1
P39749	Flap endonuclease 1	7	21	4	11	-1.13068	1
Q6P689	Integral membrane protein GPR177 precursor	3	27	3	11	-1.49325	1
Q6AYF6	Glycosyltransferase 8 domain-containing protein 1	1	1	1	12	3.38717	1
Q8BVZ5	Nuclear factor from high endothelial venules	1	1	1	12	3.38717	1
Q9WUC8	Pleiotropic regulator 1.	1	1	2	12	3.38717	1
Q5BJP5	UPF0414 transmembrane protein C20orf30.	1	2	1	12	2.38717	1
Q03173	Protein enabled homolog	1	2	3	12	2.38717	1
P18666	Myosin regulatory light chain 2-B	1	2	5	12	2.38717	1
Q6TEK3	Vitamin K epoxide reductase complex subunit 1-like protein 1	1	2	1	12	2.38717	1
Q04931	Structure-specific recognition protein 1	3	3	5	12	1.80221	1
Q62753	Syntaxin-binding protein 2	3	3	4	12	1.80221	1
Q9ESW4	Acylglycerol kinase	2	3	2	12	1.80221	1
Q9WVM1	Rac GTPase-activating protein 1	2	3	1	12	1.80221	1
Q08775	Runt-related transcription factor 2	1	3	1	12	1.80221	1
Q6AYR8	Secernin-2.	1	3	1	12	1.80221	1
Q9D9B0	Coiled-coil domain-containing protein 70 precursor.	2	4	1	12	1.38717	1
O35112	CD166 antigen precursor	1	4	1	12	1.38717	1
Q9D4H2	GRIP and coiled-coil domain-containing protein 1	2	4	3	12	1.38717	1
Q99J62	Replication factor C subunit 4.	1	4	3	12	1.38717	1
Q80X82	Symplekin.	2	4	4	12	1.38717	1
P24483	Adrenodoxin	2	5	2	12	1.06524	1
Q6AYK4	Apoptosis facilitator Bcl-2-like protein 14.	1	5	3	12	1.06524	1
Q498T2	Uncharacterized protein C1orf77 homolog.	4	5	4	12	1.06524	1
P52020	Squalene monooxygenase	2	5	4	12	1.06524	1
Q5M827	Pirin.	2	5	4	12	1.06524	1
P38438	TGF-beta receptor type-2 precursor	2	5	4	12	1.06524	1
A2AJK6	Chromodomain-helicase-DNA-binding protein 7	2	5	2	12	1.06524	1
Q9CRB2	H/ACA ribonucleoprotein complex subunit 2	2	5	1	12	1.06524	1
Q5I0L6	Pleckstrin homology Sec7 and coiled-coil domain-binding protein	1	6	2	12	0.802208	1
Q64520	Guanylate kinase	4	6	4	12	0.802208	1
Q924Z4	LAG1 longevity assurance homolog 2	1	6	1	12	0.802208	1
Q9CWU9	Nucleoporin Nup37.	1	6	3	12	0.802208	1
P29117	Peptidyl-prolyl cis-trans isomerase	1	6	2	12	0.802208	1
Q8VE22	Mitochondrial ribosomal protein S23	1	6	1	12	0.802208	1
Q9JLC8	Sacsin.	4	6	4	12	0.802208	1
Q64151	Semaphorin-4C	1	6	2	12	0.802208	1
Q9ERR8	Zinc finger protein 319	1	6	2	12	0.802208	1
P55161	Nck-associated protein 1	3	7	7	12	0.579815	1
P61250	Retinal cone rhodopsin-sensitive cGMP 3'	1	7	1	12	0.579815	1
O88958	Glucosamine-6-phosphate isomerase	3	7	3	12	0.579815	1
Q8BIJ6	Isoleucyl-tRNA synthetase	2	7	1	12	0.579815	1
Q9CQ69	Ubiquinol-cytochrome c reductase complex ubiquinone-binding proteinQP-C	1	7	1	12	0.579815	1
P53565	Homeobox protein cut-like 1	4	8	5	12	0.38717	1
P14841	Cystatin-C precursor	1	8	1	12	0.38717	1
Q9D2R1	Mitochondrial Rho GTPase 1	1	8	3	12	0.38717	1
Q9JLB2	MAGUK p55 subfamily member 5	3	8	2	12	0.38717	1
P70295	Ancient ubiquitous protein 1	2	9	1	12	0.217245	1
Q9D7J4	Protein FAM36A.	2	9	1	12	0.217245	1
Q5PQM9	Kidney mitochondrial carrier protein 1	2	9	3	12	0.217245	1
Q9JL35	Nucleosome binding protein 1	2	9	2	12	0.217245	1
P13839	Bone sialoprotein 2	2	9	2	12	0.217245	1
Q6PGB8	Probable global transcription activator SNF2L1	1	9	3	12	0.217245	1
O35156	UTP--glucose-1-phosphate uridylyltransferase	4	9	4	12	0.217245	1
Q66H99	Nucleolar protein 10.	2	10	1	12	0.0652423	1
Q64244	ADP-ribosyl cyclase 1	1	10	1	12	0.0652423	1
Q9ET01	Glycogen phosphorylase	2	10	2	12	0.0652423	1
Q810C1	SLIT and NTRK-like protein 1	1	10	1	12	0.0652423	1
Q9CRT8	Exportin-T	3	10	3	12	0.0652423	1
Q9JHY8	DNA ligase 1	4	11	3	12	-0.0722612	1
Q9ERE6	Myosin phosphatase Rho-interacting protein	4	11	4	12	-0.0722612	1
O08788	Dynactin-1	4	11	7	12	-0.0722612	1
Q9R1K6	Probable G-protein coupled receptor 34.	1	11	1	12	-0.0722612	1
Q8BWJ3	Phosphorylase b kinase regulatory subunit alpha	1	11	2	12	-0.0722612	1
A2BDX3	Molybdenum cofactor synthesis protein 3	2	11	1	12	-0.0722612	1
Q9CR61	NADH dehydrogenase [ubiquinone] 1 beta subcomplex subunit 7	1	11	1	12	-0.0722612	1
Q8BYK6	YTH domain family protein 3.	2	11	4	12	-0.0722612	1
Q99NB1	Acetyl-coenzyme A synthetase 2-like	1	12	1	12	-0.197792	1
Q8VHS6	Ankyrin repeat and SOCS box protein 15	2	12	2	12	-0.197792	1
Q9CWU6	Basic FGF-repressed Zic-binding protein	1	12	1	12	-0.197792	1
Q9ERY9	Probable ergosterol biosynthetic protein 28.	1	12	1	12	-0.197792	1
Q8BFR4	N-acetylglucosamine-6-sulfatase precursor	2	12	1	12	-0.197792	1
Q61728	Interleukin-12 subunit alpha	1	12	1	12	-0.197792	1
P14646	cAMP-specific 3'	1	12	1	12	-0.197792	1
Q9DB43	Zinc finger protein-like 1.	3	12	2	12	-0.197792	1
Q9CQ91	NADH dehydrogenase [ubiquinone] 1 alpha subcomplex subunit 3	1	14	1	12	-0.420185	1
Q9DBH0	NEDD4-like E3 ubiquitin-protein ligase WWP2	1	14	1	12	-0.420185	1
Q8R0W0	Epiplakin	2	16	5	12	-0.61283	1
Q3UMB9	Uncharacterized protein KIAA1033.	2	16	2	12	-0.61283	1
Q9R0A0	Peroxisomal membrane protein PEX14	3	16	4	12	-0.61283	1
P33175	Neuronal kinesin heavy chain	3	17	2	12	-0.700292	1
Q9WTR7	Signal peptidase complex catalytic subunit SEC11C	2	18	1	12	-0.782755	1
Q8BXV2	BRI3-binding protein	3	19	1	12	-0.860757	1
O54763	Alpha-1-antiproteinase precursor	2	21	1	12	-1.00515	1
Q7TPH6	Probable E3 ubiquitin-protein ligase MYCBP2	9	21	5	12	-1.00515	1
Q9R233	Tapasin precursor	1	24	1	12	-1.19779	1
P27661	Histone H2A.x	2	28	1	12	-1.42018	1
P56135	ATP synthase f chain	1	34	1	12	-1.70029	1
Q63505	General transcription factor 3C polypeptide 1	1	1	5	13	3.50265	1
P97386	DNA ligase 3	1	1	2	13	3.50265	1
Q8BGE5	Fanconi anemia group M protein homolog	1	1	4	13	3.50265	1
O35367	Keratocan precursor	1	1	1	13	3.50265	1
Q9CPR5	39S ribosomal protein L15	1	1	3	13	3.50265	1
Q3TIX9	U4/U6.U5 tri-snRNP-associated protein 2	1	1	8	13	3.50265	1
Q8BYA0	Tubulin-specific chaperone D	1	1	3	13	3.50265	1
Q9WUP7	Ubiquitin carboxyl-terminal hydrolase isozyme L5	1	1	5	13	3.50265	1
P23693	Troponin I	1	2	2	13	2.50265	1
P48193	Protein 4.1	1	2	2	13	2.50265	1
Q99N94	39S ribosomal protein L9	1	2	2	13	2.50265	1
Q9JKL8	Activity-dependent neuroprotector	2	3	3	13	1.91769	1
Q9WV54	Acid ceramidase precursor	3	3	4	13	1.91769	1
Q9CXR1	Dehydrogenase/reductase SDR family member 7 precursor	1	3	2	13	1.91769	1
Q8BH79	Transmembrane protein 16K.	2	3	2	13	1.91769	1
Q00993	Tyrosine-protein kinase receptor UFO precursor	1	3	2	13	1.91769	1
Q9D0I8	mRNA turnover protein 4 homolog.	3	4	3	13	1.50265	1
Q4QR80	Mitochondrial 28S ribosomal protein S25	1	4	2	13	1.50265	1
Q922B6	E3 ubiquitin-protein ligase TRAF7	3	4	1	13	1.50265	1
Q99068	Alpha-2-macroglobulin receptor-associated protein precursor	4	5	4	13	1.18072	1
Q60996	Serine/threonine-protein phosphatase 2A 56 kDa regulatory subunit gamma isoform	1	5	4	13	1.18072	1
Q6ZWR4	Serine/threonine-protein phosphatase 2A 55 kDa regulatory subunit B beta isoform	1	5	2	13	1.18072	1
P43427	Solute carrier family 2	1	5	1	13	1.18072	1
Q925J9	Peroxisome proliferator-activated receptor-binding protein	1	5	3	13	1.18072	1
P97393	Rho GTPase-activating protein 5	1	5	6	13	1.18072	1
Q8VD33	Small glutamine-rich tetratricopeptide repeat-containing protein beta	1	5	1	13	1.18072	1
Q91WM3	U3 small nucleolar RNA-interacting protein 2	3	5	3	13	1.18072	1
Q99MB4	COBW domain-containing protein 1.	6	6	4	13	0.917685	1
Q6PD03	Serine/threonine-protein phosphatase 2A 56 kDa regulatory subunitalpha isoform	2	6	3	13	0.917685	1
P97927	Laminin subunit alpha-4	1	6	2	13	0.917685	1
Q9WU42	Nuclear receptor corepressor 2	2	6	3	13	0.917685	1
Q6KCD5	Nipped-B-like protein	1	6	4	13	0.917685	1
P54729	NEDD8 ultimate buster 1	3	6	5	13	0.917685	1
P32507	Poliovirus receptor-related protein 2 precursor	1	6	3	13	0.917685	1
Q9D7H3	RNA 3'-terminal phosphate cyclase	2	6	3	13	0.917685	1
Q9CQI7	U2 small nuclear ribonucleoprotein B	3	6	4	13	0.917685	1
Q498T9	Leucine-rich repeat-containing protein 8C	2	7	2	13	0.695293	1
O89039	C-X-C chemokine receptor type 7	1	7	1	13	0.695293	1
Q99J56	Derlin-1	1	7	1	13	0.695293	1
Q9D1L9	Hepatitis B virus X-interacting protein homolog	1	7	1	13	0.695293	1
Q9CQY6	Uncharacterized protein C6orf125 homolog.	2	8	1	13	0.502648	1
Q03555	Gephyrin	1	8	1	13	0.502648	1
Q9Z1G3	Vacuolar ATP synthase subunit C 1	2	8	4	13	0.502648	1
P21794	Hormone-induced protein 70 kDa	1	9	1	13	0.332723	1
Q62425	NADH-ubiquinone oxidoreductase MLRQ subunit	4	9	2	13	0.332723	1
Q5XID0	Protein YIPF5	1	9	2	13	0.332723	1
P97531	Cdc42-interacting protein 4	4	10	2	13	0.180719	1
P97452	Ribosome biogenesis protein BOP1	2	11	4	13	0.043216	1
Q8VEH5	EPM2A-interacting protein 1	1	11	2	13	0.043216	1
P70288	Histone deacetylase 2	2	11	3	13	0.043216	1
Q9ERS2	NADH-ubiquinone oxidoreductase B16.6 subunit	3	11	2	13	0.043216	1
P35433	Amidophosphoribosyltransferase precursor	3	11	1	13	0.043216	1
Q9QYF1	Retinol dehydrogenase 11	1	11	2	13	0.043216	1
O88428	Bifunctional 3'-phosphoadenosine 5'-phosphosulfate synthase 2	1	12	2	13	-0.0823149	1
Q9CWU2	Probable palmitoyltransferase ZDHHC13	3	12	2	13	-0.0823149	1
Q63942	GTP-binding protein Rab-3D.	2	13	3	13	-0.197792	1
Q8K1J6	tRNA-nucleotidyltransferase 1	2	13	3	13	-0.197792	1
Q9CZ04	COP9 signalosome complex subunit 7a	3	14	3	13	-0.304707	1
Q9CSN1	SNW domain-containing protein 1	5	14	4	13	-0.304707	1
Q99ML2	Non-receptor tyrosine-protein kinase TNK1	2	14	2	13	-0.304707	1
P83871	PHD finger-like domain-containing protein 5A	3	15	2	13	-0.404243	1
Q9CYR6	Phosphoacetylglucosamine mutase	5	15	3	13	-0.404243	1
P08081	Clathrin light chain A	3	15	4	13	-0.404243	1
Q99P75	Ras-related protein Rab-9	4	15	2	13	-0.404243	1
P55288	Cadherin-11 precursor	4	16	4	13	-0.497352	1
Q8R1S0	Ubiquinone biosynthesis monooxygenase COQ6	3	18	2	13	-0.667277	1
P45352	Thymidylate synthase	5	19	3	13	-0.74528	1
P53702	Cytochrome c-type heme lyase	4	19	3	13	-0.74528	1
Q9CR60	Vesicle transport protein GOT1B	3	19	2	13	-0.74528	1
P49962	Signal recognition particle 9 kDa protein	4	20	3	13	-0.819281	1
Q8CG47	Structural maintenance of chromosomes protein 4	3	21	2	13	-0.88967	1
Q8BGE6	Cysteine protease ATG4B	4	23	5	13	-1.02091	1
P97515	Alpha-2-HS-glycoprotein	2	29	1	13	-1.35533	1
Q8BXQ2	GPI transamidase component PIG-T precursor	5	34	4	13	-1.58482	1
P11662	NADH-ubiquinone oxidoreductase chain 2	1	36	1	13	-1.66728	1
Q76JQ2	Folliculin	2	2	3	14	2.60956	1
P16884	Neurofilament heavy polypeptide	2	2	6	14	2.60956	1
Q9QYM8	Centromere protein H	1	2	2	14	2.60956	1
Q3ZAV8	Enhancer of mRNA-decapping protein 4.	1	2	5	14	2.60956	1
Q6AXR4	Beta-hexosaminidase beta chain precursor	2	2	3	14	2.60956	1
Q60695	Ral guanine nucleotide dissociation stimulator-like 1	1	2	2	14	2.60956	1
P58405	Striatin-3	3	3	6	14	2.0246	1
Q6PE84	Stomatin-like protein 3	2	3	3	14	2.0246	1
Q6P073	Ubiquitin-conjugating enzyme E2 J2	1	3	1	14	2.0246	1
Q80X41	Serine/threonine-protein kinase VRK1	2	3	2	14	2.0246	1
Q924C1	Exportin-5	3	3	2	14	2.0246	1
Q6DFX2	Anthrax toxin receptor 2 precursor.	2	4	3	14	1.60956	1
O35795	Ectonucleoside triphosphate diphosphohydrolase 2	1	4	2	14	1.60956	1
Q6AYK5	Cell growth-regulating nucleolar protein.	3	5	3	14	1.28763	1
P63143	Voltage-gated potassium channel subunit beta-1	1	5	2	14	1.28763	1
Q7TSU7	Kin of IRRE-like protein 2	1	5	1	14	1.28763	1
Q66HG4	Aldose 1-epimerase	2	6	3	14	1.0246	1
P14942	Glutathione S-transferase alpha-4	3	6	4	14	1.0246	1
P51111	Huntingtin	3	6	5	14	1.0246	1
P97675	Ectonucleotide pyrophosphatase/phosphodiesterase family member 3	3	6	3	14	1.0246	1
Q1HAQ0	1-acylglycerophosphocholine O-acyltransferase 1	1	6	1	14	1.0246	1
P29414	Gap junction alpha-3 protein	2	7	1	14	0.802208	1
Q61151	Serine/threonine-protein phosphatase 2A 56 kDa regulatory subunitepsilon isoform	3	7	3	14	0.802208	1
Q6P5B0	RRP12-like protein.	2	7	4	14	0.802208	1
Q6ZQF0	DNA topoisomerase 2-binding protein 1	5	7	4	14	0.802208	1
P09875	UDP-glucuronosyltransferase 2B1 precursor	2	7	1	14	0.802208	1
Q6ZQL4	WD repeat-containing protein 43	2	7	4	14	0.802208	1
P56695	Wolframin	2	7	3	14	0.802208	1
P83565	39S ribosomal protein L40	1	8	1	14	0.609563	1
P30742	40S ribosomal protein S26	3	8	3	14	0.609563	1
Q9D1E6	Tubulin folding cofactor B	2	8	3	14	0.609563	1
Q04857	Collagen alpha-1 chain	1	9	1	14	0.439638	1
Q9QZM2	DNA polymerase subunit gamma 2	1	9	2	14	0.439638	1
Q9CZ30	Putative GTP-binding protein PTD004 homolog	4	9	5	14	0.439638	1
Q61464	Zinc finger protein 638	2	9	3	14	0.439638	1
Q4V8K2	Beta-catenin-like protein 1	5	10	5	14	0.287635	1
P28494	Alpha-mannosidase 2	3	10	3	14	0.287635	1
Q9JKS6	Protein piccolo	6	10	8	14	0.287635	1
Q5U2U7	mRNA cap guanine-N7 methyltransferase	3	10	3	14	0.287635	1
Q9Z1I6	Rho guanine nucleotide exchange factor 1	4	12	6	14	0.0246003	1
P52796	Ephrin-B1 precursor	4	12	4	14	0.0246003	1
Q80VD1	Protein FAM98B.	4	12	6	14	0.0246003	1
Q62190	Macrophage-stimulating protein receptor precursor	3	12	3	14	0.0246003	1
Q80VL1	Tudor and KH domain-containing protein.	4	13	2	14	-0.0908769	1
Q8K363	ATP-dependent RNA helicase DDX18	5	14	4	14	-0.197792	1
Q9EPF2	Cell surface glycoprotein MUC18 precursor	4	14	3	14	-0.197792	1
Q8K2T1	NmrA-like family domain-containing protein 1.	6	14	4	14	-0.197792	1
Q6P7B9	Acyl-CoA desaturase 2	2	15	2	14	-0.297328	1
Q8BZM1	Glomulin	3	16	2	14	-0.390437	1
Q9ESQ7	PH and SEC7 domain-containing protein 1	6	16	8	14	-0.390437	1
Q6P767	Pituitary tumor-transforming gene 1 protein-interacting proteinprecursor	2	17	3	14	-0.4779	1
P13634	Carbonic anhydrase 1	2	17	2	14	-0.4779	1
Q99LY9	NADH dehydrogenase [ubiquinone] iron-sulfur protein 5	1	17	2	14	-0.4779	1
Q6TEK4	Vitamin K epoxide reductase complex subunit 1	1	18	1	14	-0.560362	1
Q05096	Myosin-Ib	5	21	3	14	-0.782755	1
P62501	TSC22 domain family protein 1	4	22	4	14	-0.849869	1
Q80YA8	Crumbs homolog 2	4	22	4	14	-0.849869	1
P20689	Myosin light chain kinase 2	2	24	3	14	-0.9754	1
O54980	Synaptogyrin-2	1	26	2	14	-1.09088	1
Q8BVQ5	Protein phosphatase methylesterase 1	5	26	4	14	-1.09088	1
Q09325	Alpha-1	5	27	3	14	-1.14532	1
Q62600	Nitric-oxide synthase	3	29	1	14	-1.24842	1
P17425	Hydroxymethylglutaryl-CoA synthase	7	33	4	14	-1.43483	1
O89079	Coatomer subunit epsilon	1	1	1	15	3.7091	1
Q80UW8	DNA-directed RNA polymerases I	1	1	4	15	3.7091	1
Q9R0X4	Acyl-coenzyme A thioesterase 9	1	2	5	15	2.7091	1
Q08415	Kynurenine--oxoglutarate transaminase 1	2	2	2	15	2.7091	1
Q921W4	Quinone oxidoreductase-like 1	2	2	4	15	2.7091	1
Q6PE01	WD repeat protein 57.	2	2	4	15	2.7091	1
Q8QZY6	Tetraspanin-14	2	3	2	15	2.12414	1
Q9QUR2	Dynactin subunit 4	4	5	3	15	1.38717	1
P11466	Peroxisomal carnitine O-octanoyltransferase	1	5	2	15	1.38717	1
O55128	Histone deacetylase complex subunit SAP18	3	5	4	15	1.38717	1
Q91ZV2	Discoidin	4	6	2	15	1.12414	1
Q0VGK4	Glycerophosphodiester phosphodiesterase domain-containing protein 1	3	6	2	15	1.12414	1
P51655	Glypican-4 precursor	1	6	1	15	1.12414	1
Q923G2	DNA-directed RNA polymerases I	1	6	1	15	1.12414	1
Q9D1I2	Bcl10-interacting CARD protein	2	7	3	15	0.901744	1
Q3ULJ0	Glycerol-3-phosphate dehydrogenase 1-like protein	3	7	5	15	0.901744	1
Q60625	Intercellular adhesion molecule 5	3	7	3	15	0.901744	1
P59708	Pre-mRNA branch site protein p14	2	7	1	15	0.901744	1
Q5BK85	Transmembrane emp24 domain-containing protein 1 precursor	3	7	2	15	0.901744	1
Q8R4Z9	Mitofusin-1	2	8	2	15	0.709098	1
Q9Z142	Transmembrane protein 33	2	8	4	15	0.709098	1
P81799	N-acetylglucosamine kinase	3	9	2	15	0.539173	1
Q80Z29	Nicotinamide phosphoribosyltransferase	4	9	4	15	0.539173	1
P52873	Pyruvate carboxylase	5	9	4	15	0.539173	1
P62307	Small nuclear ribonucleoprotein F	1	9	1	15	0.539173	1
O35889	Afadin	5	10	7	15	0.38717	1
Q812D3	Peptidyl-prolyl cis-trans isomerase-like 3	6	10	5	15	0.38717	1
Q923X9	Trace amine-associated receptor 8a	2	10	2	15	0.38717	1
P22062	Protein-L-isoaspartate O-methyltransferase	2	10	2	15	0.38717	1
Q61136	Serine/threonine-protein kinase PRP4 homolog	3	10	6	15	0.38717	1
P61959	Small ubiquitin-related modifier 2 precursor	2	11	2	15	0.249667	1
Q9Z277	Bromodomain adjacent to zinc finger domain protein 1B	5	12	6	15	0.124136	1
Q91VN4	Coiled-coil-helix-coiled-coil-helix domain-containing protein 6.	3	12	2	15	0.124136	1
Q8C156	Condensin complex subunit 2	2	12	2	15	0.124136	1
O88574	Histone deacetylase complex subunit SAP30	3	12	1	15	0.124136	1
Q8K214	Polycomb protein SCMH1	1	12	1	15	0.124136	1
Q0VBD2	Protein MCM10 homolog.	2	13	3	15	0.00865875	1
O54874	Serine/threonine-protein kinase MRCK alpha	3	13	2	15	0.00865875	1
Q5QNQ6	Oxysterol-binding protein 2.	3	13	2	15	0.00865875	1
Q8VE62	Polyadenylate-binding protein-interacting protein 1	2	14	3	15	-0.0982565	1
Q562B5	Phosphoglycerate mutase family member 5 precursor.	3	14	2	15	-0.0982565	1
P62864	40S ribosomal protein S30.	1	14	1	15	-0.0982565	1
Q8BL66	Early endosome antigen 1.	6	15	7	15	-0.197792	1
P02088	Hemoglobin subunit beta-1	1	15	1	15	-0.197792	1
Q8BGA9	Inner membrane protein OXA1L	2	15	2	15	-0.197792	1
P59808	SAM and SH3 domain-containing protein 1	4	15	3	15	-0.197792	1
Q9CQV7	Mitochondrial import inner membrane translocase subunit TIM14	2	15	3	15	-0.197792	1
P31232	Transgelin	4	16	5	15	-0.290902	1
Q6EIX2	Mitochondrial import inner membrane translocase subunit TIM16	3	16	3	15	-0.290902	1
Q9QZ73	DCN1-like protein 1	2	16	2	15	-0.290902	1
Q791T5	Mitochondrial carrier homolog 1	6	16	3	15	-0.290902	1
Q8VE88	Protein FAM114A2.	3	17	3	15	-0.378364	1
P62311	U6 snRNA-associated Sm-like protein LSm3.	2	17	2	15	-0.378364	1
Q9ES54	Nuclear protein localization protein 4 homolog	2	17	4	15	-0.378364	1
Q6ZPJ3	Ubiquitin-conjugating enzyme E2 O	5	17	5	15	-0.378364	1
Q6AYY8	Acetyl-coenzyme A transporter 1	5	18	3	15	-0.460827	1
Q8BFR6	AN1-type zinc finger protein 1.	2	18	2	15	-0.460827	1
O70127	Bile salt export pump	3	19	2	15	-0.538829	1
Q1H5H1	Selenoprotein T precursor.	1	20	1	15	-0.61283	1
Q9JMH9	Unconventional myosin-XVIIIa	9	21	4	15	-0.683219	1
Q03958	Prefoldin subunit 6	4	21	4	15	-0.683219	1
P56716	Oxygen-regulated protein 1	2	21	1	15	-0.683219	1
P97571	Calpain-1 catalytic subunit	6	22	7	15	-0.750333	1
Q9R190	Metastasis-associated protein MTA2	7	23	5	15	-0.814463	1
Q61550	Double-strand-break repair protein rad21 homolog	4	24	4	15	-0.875864	1
P24051	40S ribosomal protein S27-like protein.	6	31	4	15	-1.2451	1
P67874	Casein kinase II subunit beta	5	31	4	15	-1.2451	1
P48975	Actin	5	36	4	15	-1.46083	1
O55052	Macrophage migration inhibitory factor	1	1	2	16	3.80221	1
P50393	Cytosolic phospholipase A2	2	2	6	16	2.80221	1
P10833	Ras-related protein R-Ras	1	2	3	16	2.80221	1
Q9R0N7	Synaptotagmin-7	2	2	1	16	2.80221	1
P46467	Vacuolar protein sorting-associating protein 4B transport growth defect 1	1	2	2	16	2.80221	1
Q62871	Dynein intermediate chain 2	2	3	6	16	2.21725	1
Q8R0H9	ADP-ribosylation factor-binding protein GGA1	1	3	4	16	2.21725	1
Q99LJ6	Glutathione peroxidase 7 precursor	1	3	2	16	2.21725	1
Q5BJP3	Ubiquitin-fold modifier 1 precursor.	1	4	5	16	1.80221	1
O08776	Uncharacterized protein C3orf60 homolog	1	4	3	16	1.80221	1
P47802	Metaxin-1.	1	4	3	16	1.80221	1
Q06438	Peroxisome biogenesis factor 2	1	4	3	16	1.80221	1
P61212	ADP-ribosylation factor-like protein 1.	1	5	5	16	1.48028	1
Q8K5B3	Multiple coagulation factor deficiency protein 2 homolog precursor	2	5	4	16	1.48028	1
Q99P77	Nucleolar GTP-binding protein 1	4	8	8	16	0.802208	1
Q9JJ80	Brix domain-containing protein 1.	3	8	5	16	0.802208	1
Q5PQN7	Protein LZIC	1	8	3	16	0.802208	1
Q9WTZ8	Protein BEX2	1	9	1	16	0.632283	1
Q8K1R3	Polyribonucleotide nucleotidyltransferase 1	1	9	4	16	0.632283	1
P50516	Vacuolar ATP synthase catalytic subunit A	3	9	7	16	0.632283	1
P63170	Dynein light chain 1	4	10	2	16	0.48028	1
Q80T02	G-protein coupled bile acid receptor 1	2	10	1	16	0.48028	1
Q62599	Metastasis-associated protein MTA1.	3	10	5	16	0.48028	1
Q9CQE3	28S ribosomal protein S17	3	10	1	16	0.48028	1
P25977	Nucleolar transcription factor 1	2	11	5	16	0.342776	1
P63174	60S ribosomal protein L38.	3	12	2	16	0.217245	1
Q62760	Mitochondrial import receptor subunit TOM20 homolog	5	13	3	16	0.101768	1
P22892	AP-1 complex subunit gamma-1	4	13	2	16	0.101768	1
O35161	Cadherin EGF LAG seven-pass G-type receptor 1	2	13	2	16	0.101768	1
O08722	Netrin receptor UNC5B precursor	5	14	5	16	-0.00514705	1
Q9JII5	DAZ-associated protein 1	2	14	4	16	-0.00514705	1
Q10739	Matrix metalloproteinase-14 precursor	5	15	4	16	-0.104683	1
P41542	General vesicular transport factor p115	6	15	5	16	-0.104683	1
Q9DC69	NADH-ubiquinone oxidoreductase 39 kDa subunit	3	15	5	16	-0.104683	1
P97300	Stromal cell-derived receptor 1 precursor	2	15	2	16	-0.104683	1
Q5XIU5	Proteasome inhibitor PI31 subunit.	3	17	5	16	-0.285255	1
P51150	Ras-related protein Rab-7	6	17	7	16	-0.285255	1
Q8BTI8	Serine/arginine repetitive matrix protein 2.	7	17	6	16	-0.285255	1
P20428	Myogenin.	2	18	2	16	-0.367717	1
Q8BTE0	UPF0369 protein C6orf57 homolog precursor.	1	18	1	16	-0.367717	1
Q9ERA5	Structural maintenance of chromosomes protein 4	6	18	5	16	-0.367717	1
P59529	Taste receptor type 2 member 16	1	18	1	16	-0.367717	1
Q6PCU2	Vacuolar ATP synthase subunit E 1	3	18	4	16	-0.367717	1
Q9Z2Y8	Proline synthase co-transcribed bacterial homolog protein	4	23	2	16	-0.721354	1
Q80VP2	Spermatogenesis-associated protein 7 homolog	3	23	1	16	-0.721354	1
Q4KLF8	Actin-related protein 2/3 complex subunit 5	6	27	3	16	-0.95268	1
Q64060	Probable ATP-dependent RNA helicase DDX4	7	37	5	16	-1.40725	1
Q9DAW6	U4/U6 small nuclear ribonucleoprotein Prp4	2	4	3	17	1.88967	1
Q923S9	Ras-related protein Rab-30.	2	4	5	17	1.88967	1
Q6AY86	Vacuolar protein sorting-associated protein 26A	1	4	4	17	1.88967	1
P01026	Complement C3 precursor	4	5	9	17	1.56774	1
Q6PA06	Atlastin-2	1	5	1	17	1.56774	1
O88799	Zonadhesin precursor.	2	6	3	17	1.30471	1
Q4V8C7	Interferon-inducible double stranded RNA-dependent protein kinaseactivator A	4	7	4	17	1.08232	1
Q62651	Delta -Delta -dienoyl-CoA isomerase	1	7	3	17	1.08232	1
Q5XI13	Glutamate-rich WD repeat-containing protein 1.	2	7	3	17	1.08232	1
Q9QYW3	Preimplantation protein 3	3	8	5	17	0.889671	1
Q3SWS8	mRNA export factor	2	8	4	17	0.889671	1
Q91X25	Ubiquitin carboxyl-terminal hydrolase 47	3	8	6	17	0.889671	1
Q8K4Z3	Apolipoprotein A-I-binding protein precursor	2	9	3	17	0.719746	1
Q99MA7	Nuclear factor 1 C-type	1	9	3	17	0.719746	1
O35774	A-kinase anchor protein 4 precursor	2	10	3	17	0.567743	1
Q9D8T2	Gasdermin domain-containing protein 1.	2	10	3	17	0.567743	1
Q5XIT9	Methylcrotonoyl-CoA carboxylase beta chain	5	10	5	17	0.567743	1
Q8C0E3	Tripartite motif-containing protein 47.	3	10	5	17	0.567743	1
Q6ZWM4	U6 snRNA-associated Sm-like protein LSm8.	2	11	2	17	0.430239	1
P80432	Cytochrome c oxidase subunit 7C	2	12	1	17	0.304708	1
P02773	Alpha-fetoprotein precursor	1	12	1	17	0.304708	1
Q9EQW7	Kinesin-like protein KIF13A	5	12	6	17	0.304708	1
P58871	182 kDa tankyrase 1-binding protein.	4	12	5	17	0.304708	1
P52759	Ribonuclease UK114	3	12	5	17	0.304708	1
Q9EQQ0	Histone-lysine N-methyltransferase SUV39H2	2	13	1	17	0.189231	1
Q62950	Dihydropyrimidinase-related protein 1	3	14	4	17	0.0823158	1
Q60870	Polyposis locus protein 1 homolog	2	14	1	17	0.0823158	1
Q61074	Protein phosphatase 1G	4	14	5	17	0.0823158	1
Q9JHS3	Mitogen-activated protein-binding protein-interacting protein	3	16	4	17	-0.110329	1
Q9D287	Breast carcinoma amplified sequence 2 homolog	3	17	2	17	-0.197792	1
P49070	Calcium signal-modulating cyclophilin ligand	1	18	1	17	-0.280254	1
P61082	NEDD8-conjugating enzyme Ubc12	2	18	2	17	-0.280254	1
Q99LE6	ATP-binding cassette sub-family F member 2	5	20	6	17	-0.432257	1
Q9WUF4	Vesicle-associated membrane protein 8	5	21	3	17	-0.502647	1
P52591	Nuclear envelope pore membrane protein POM 121	3	24	3	17	-0.695292	1
Q91ZU6	Bullous pemphigoid antigen 1	15	25	10	17	-0.754185	1
Q9EQS3	C-Myc-binding protein	4	28	4	17	-0.917684	1
Q66HA6	ADP-ribosylation factor-like protein 8B.	3	4	3	18	1.97213	1
Q5M9G9	Protein TBRG4	2	5	3	18	1.6502	1
P28740	Kinesin-like protein KIF2A.	2	6	4	18	1.38717	1
P19973	Lymphocyte-specific protein 1	2	6	3	18	1.38717	1
Q6AXT0	39S ribosomal protein L37	3	7	6	18	1.16478	1
Q99ND9	RWD domain-containing protein 1	2	7	2	18	1.16478	1
Q6IG00	Keratin	4	8	7	18	0.972133	1
P12843	Insulin-like growth factor-binding protein 2 precursor	3	9	3	18	0.802208	1
P21708	Mitogen-activated protein kinase 3	4	9	4	18	0.802208	1
Q6ZQ11	Chondroitin sulfate synthase 1	2	9	1	18	0.802208	1
O88696	ATP-dependent Clp protease proteolytic subunit	1	9	2	18	0.802208	1
P23711	Heme oxygenase 2	1	9	3	18	0.802208	1
Q9WVL3	Solute carrier family 12 member 7	5	10	5	18	0.650205	1
Q62844	Proto-oncogene tyrosine-protein kinase Fyn	5	11	3	18	0.512701	1
P37285	Kinesin light chain 1	3	11	5	18	0.512701	1
P30412	Peptidyl-prolyl cis-trans isomerase C	1	11	2	18	0.512701	1
P17932	60S ribosomal protein L32	4	11	2	18	0.512701	1
Q8CHP5	Protein wibg homolog	2	11	3	18	0.512701	1
Q63014	A-kinase anchor protein 8	4	12	4	18	0.38717	1
Q5XIG6	N-acetylgalactosamine kinase	3	12	3	18	0.38717	1
P70587	Leucine-rich repeat-containing protein 7	1	12	2	18	0.38717	1
Q9CZ54	RING finger and SPRY domain-containing protein 1 precursor.	1	12	1	18	0.38717	1
Q03309	Zinc finger protein 46	1	12	1	18	0.38717	1
Q5PQX0	UDP-glucuronic acid decarboxylase 1	2	13	2	18	0.271693	1
Q9QUR7	Peptidyl-prolyl cis-trans isomerase NIMA-interacting 1	4	13	5	18	0.271693	1
Q3UMR5	Coiled-coil domain-containing protein 109A.	5	15	3	18	0.0652423	1
Q3KNM2	E3 ubiquitin-protein ligase MARCH5	2	15	3	18	0.0652423	1
P70617	Ninjurin-1	3	16	5	18	-0.0278671	1
Q8R2I0	Forkhead box protein E1	1	16	1	18	-0.0278671	1
P62982	40S ribosomal protein S27a.	3	17	4	18	-0.11533	1
Q5U211	Sorting nexin-3.	3	17	4	18	-0.11533	1
O08734	Bcl-2 homologous antagonist/killer	2	19	2	18	-0.275795	1
O35083	1-acyl-sn-glycerol-3-phosphate acyltransferase alpha	2	19	2	18	-0.275795	1
Q8VHB5	Carbonic anhydrase 9 precursor	1	21	2	18	-0.420185	1
P62628	Dynein light chain roadblock-type 1	3	21	2	18	-0.420185	1
Q9JI92	Syntenin-1	2	21	1	18	-0.420185	1
Q924Z5	Translocation-associated membrane protein 2.	1	21	1	18	-0.420185	1
Q9JLI8	Squamous cell carcinoma antigen recognized by T-cells 3	8	26	8	18	-0.728307	1
O88994	MOSC domain-containing protein 2	6	29	4	18	-0.885848	1
Q6AY87	THO complex subunit 6 homolog	1	2	3	19	3.05014	1
Q7TT49	Serine/threonine-protein kinase MRCK beta	4	4	4	19	2.05014	1
Q3V1H1	Cytoskeleton-associated protein 2.	1	4	3	19	2.05014	1
O35943	Frataxin	2	6	2	19	1.46517	1
Q6PR54	Telomere-associated protein RIF1	3	6	8	19	1.46517	1
Q9ESP1	Stromal cell-derived factor 2-like protein 1 precursor	1	6	1	19	1.46517	1
Q5XIE3	39S ribosomal protein L11	4	8	4	19	1.05014	1
Q5M818	39S ribosomal protein L16	1	8	1	19	1.05014	1
P15207	Androgen receptor	2	10	4	19	0.728207	1
Q7TP40	PEST proteolytic signal-containing nuclear protein	3	10	4	19	0.728207	1
Q9QXY4	Opioid growth factor receptor	3	10	7	19	0.728207	1
Q63186	Translation initiation factor eIF-2B subunit delta	7	11	5	19	0.590704	1
Q9WU83	Dolichol-phosphate mannosyltransferase	3	11	3	19	0.590704	1
Q5RL79	Keratinocytes-associated protein 2	2	11	2	19	0.590704	1
O54695	Serine palmitoyltransferase 1	3	11	4	19	0.590704	1
Q9R064	Golgi reassembly-stacking protein 2	5	12	5	19	0.465173	1
P28077	Proteasome subunit beta type 9 precursor	4	12	5	19	0.465173	1
O08623	Sequestosome-1	4	13	4	19	0.349696	1
Q9WTS2	Alpha-fucosyltransferase	4	13	3	19	0.349696	1
Q9JLT6	BH3-interacting domain death agonist	3	14	2	19	0.24278	1
Q5XI41	Translocation-associated membrane protein 1.	3	14	4	19	0.24278	1
P22315	Ferrochelatase	3	15	2	19	0.143245	1
P42123	L-lactate dehydrogenase B chain	3	15	10	19	0.143245	1
Q5H8C4	Vacuolar protein sorting-associated protein 13A	3	15	4	19	0.143245	1
Q9CZX0	Elongator complex protein 3	2	16	5	19	0.0501354	1
P97279	Inter-alpha-trypsin inhibitor heavy chain H2 precursor	4	16	4	19	0.0501354	1
P01041	Cystatin-B	5	18	5	19	-0.11979	1
Q80VY9	Putative ATP-dependent RNA helicase DHX33	1	18	1	19	-0.11979	1
P31230	Multisynthetase complex auxiliary component p43	4	18	5	19	-0.11979	1
Q60436	Arsenite-resistance protein 2	3	19	3	19	-0.197792	1
P32362	Uroporphyrinogen decarboxylase	9	20	5	19	-0.271793	1
Q9EPK7	Exportin-7	4	20	5	19	-0.271793	1
P08122	Collagen alpha-2 chain	1	21	2	19	-0.342182	1
P84245	Histone H3.3.	2	22	5	19	-0.409296	1
Q61493	DNA polymerase zeta catalytic subunit	5	24	5	19	-0.534827	1
Q4QQV8	Charged multivesicular body protein 5	3	27	6	19	-0.704752	1
O08839	Myc box-dependent-interacting protein 1	6	27	5	19	-0.704752	1
Q4V7F2	Cysteine-rich with EGF-like domain protein 1 precursor.	5	28	2	19	-0.75722	1
Q63210	Guanine nucleotide-binding protein alpha-12 subunit	2	28	2	19	-0.75722	1
Q64578	Sarcoplasmic/endoplasmic reticulum calcium ATPase 1	6	34	8	19	-1.03733	1
P85007	Immediate early response 3-interacting protein 1.	2	34	2	19	-1.03733	1
P52800	Ephrin-B2 precursor	7	37	4	19	-1.15932	1
Q9CWK8	Sorting nexin-2.	9	41	7	19	-1.30742	1
Q56A27	Nuclear cap-binding protein subunit 1.	2	3	5	20	2.53917	1
Q62383	Transcription elongation factor SPT6	3	4	8	20	2.12414	1
Q8R323	Replication factor C subunit 3	1	5	2	20	1.80221	1
Q3B8P0	Presenilins-associated rhomboid-like protein	2	6	1	20	1.53917	1
P63322	Ras-related protein Ral-A precursor.	1	6	4	20	1.53917	1
Q64620	Serine/threonine-protein phosphatase 6	4	10	6	20	0.802208	1
P17156	Heat shock-related 70 kDa protein 2	5	10	5	20	0.802208	1
P62257	Ubiquitin-conjugating enzyme E2 H	3	10	3	20	0.802208	1
Q9Z1K5	Protein ariadne-1 homolog	2	11	3	20	0.664704	1
Q9WVJ4	Synaptojanin-2-binding protein	3	11	3	20	0.664704	1
Q64361	Latexin	4	14	3	20	0.316781	1
P52504	NADH dehydrogenase [ubiquinone] iron-sulfur protein 6	3	15	3	20	0.217245	1
P11531	Dystrophin.	4	15	5	20	0.217245	1
Q9JLV1	BAG family molecular chaperone regulator 3	4	17	3	20	0.0366731	1
O54941	SWI/SNF-related matrix-associated actin-dependent regulator chromatinsubfamily E member 1	5	17	5	20	0.0366731	1
P61967	AP-1 complex subunit sigma-1A	2	18	1	20	-0.045789	1
O35219	Potassium voltage-gated channel subfamily H member 2	1	19	2	20	-0.123792	1
Q9CZE3	Ras-related protein Rab-32.	3	19	3	20	-0.123792	1
Q9R0T8	Inhibitor of nuclear factor kappa-B kinase subunit epsilon	1	20	1	20	-0.197792	1
O08653	Telomerase protein component 1	8	23	8	20	-0.399426	1
Q6PDK8	Protein deltex-4	1	23	2	20	-0.399426	1
P11030	Acyl-CoA-binding protein	5	29	5	20	-0.733845	1
Q7TQ95	Protein lunapark	3	29	5	20	-0.733845	1
Q8BK08	Transmembrane protein 11	3	30	3	20	-0.782755	1
O70378	Neighbor of COX4.	4	32	3	20	-0.875864	1
Q99LR1	Abhydrolase domain-containing protein 12.	4	35	3	20	-1.00515	1
Q8VHV8	Selenoprotein S	6	37	3	20	-1.08532	1
Q99M63	Smu-1 suppressor of mec-8 and unc-52 protein homolog	2	4	5	21	2.19453	1
O35864	COP9 signalosome complex subunit 5	2	5	5	21	1.8726	1
P22063	Contactin-2	2	7	4	21	1.38717	1
Q9Z131	SH3 domain-binding protein 5	3	7	1	21	1.38717	1
Q8CJC2	C-jun-amino-terminal kinase-interacting protein 4	7	7	5	21	1.38717	1
Q9JI51	Vesicle transport through interaction with t-SNAREs homolog 1A	2	9	3	21	1.0246	1
Q4KLN6	Ribonucleoside-diphosphate reductase M2 subunit	3	10	6	21	0.872597	1
Q8VEJ4	Notchless protein homolog 1.	1	10	3	21	0.872597	1
P15800	Laminin subunit beta-2 precursor	5	11	6	21	0.735094	1
Q62773	Sodium/nucleoside cotransporter 2 /nucleoside cotransporter 2)	1	11	1	21	0.735094	1
Q62951	Dihydropyrimidinase-related protein 4	3	13	4	21	0.494086	1
P35831	Tyrosine-protein phosphatase non-receptor type 12	4	14	3	21	0.38717	1
Q9ES00	Ubiquitin conjugation factor E4 B	3	15	6	21	0.287635	1
Q60870	Receptor expression-enhancing protein 5	3	16	1	21	0.194525	1
O08618	Phosphoribosyl pyrophosphate synthetase-associated protein 2	4	19	6	21	-0.0534022	1
Q6P791	UPF0404 protein C11orf59 homolog.	2	21	2	21	-0.197792	1
Q9ESD7	Dysferlin	3	21	3	21	-0.197792	1
P11497	Acetyl-CoA carboxylase 1	2	23	3	21	-0.329037	1
P39069	Adenylate kinase isoenzyme 1	6	24	4	21	-0.390437	1
Q505J6	Mitochondrial glutamate carrier 2 symporter 2)	2	25	2	21	-0.449331	1
Q99JI4	26S proteasome non-ATPase regulatory subunit 6	9	27	5	21	-0.560362	1
Q9JJW3	Up-regulated during skeletal muscle growth protein 5	1	27	1	21	-0.560362	1
Q642C0	DnaJ homolog subfamily C member 8.	6	30	9	21	-0.712365	1
Q9JHU5	Arfaptin-1	8	31	4	21	-0.759671	1
O35276	Neuropilin-2 precursor	8	32	7	21	-0.805475	1
Q498C8	Protein RER1.	1	33	1	21	-0.849869	1
O35331	Pyridoxal kinase	2	38	4	21	-1.0534	1
P53042	Serine/threonine-protein phosphatase 5	5	39	4	21	-1.09088	1
O54861	Sortilin precursor	8	43	3	21	-1.23174	1
P51569	Alpha-galactosidase A precursor	2	6	4	22	1.67668	1
Q9WTW8	Solute carrier family 23 member 2 /L-ascorbic acid transporter 2	1	7	1	22	1.45428	1
P54754	Ephrin type-B receptor 3 precursor	1	8	2	22	1.26164	1
Q9CXY9	GPI-anchor transamidase precursor	3	8	2	22	1.26164	1
P97363	Serine palmitoyltransferase 2	2	8	2	22	1.26164	1
P19836	Choline-phosphate cytidylyltransferase A	3	10	3	22	0.939711	1
P61480	WD repeat protein 12.	5	10	5	22	0.939711	1
P37199	Nuclear pore complex protein Nup155	3	11	4	22	0.802208	1
Q8C8U0	Liprin-beta-1	6	12	7	22	0.676677	1
Q6P1I6	PH and SEC7 domain-containing protein 2	9	14	13	22	0.454285	1
Q8VDM6	Heterogeneous nuclear ribonucleoprotein U-like protein 1.	5	15	6	22	0.354749	1
P70206	Plexin-A1 precursor	6	15	5	22	0.354749	1
P05942	Protein S100-A4	4	15	5	22	0.354749	1
Q9QYU1	Peroxisomal biogenesis factor 19	5	16	6	22	0.261639	1
P11348	Dihydropteridine reductase	4	16	3	22	0.261639	1
P12815	Programmed cell death protein 6	4	17	4	22	0.174177	1
Q9WVS2	Probable O-sialoglycoprotein endopeptidase	2	20	8	22	-0.0602886	1
Q99JE6	1-phosphatidylinositol-4	8	20	7	22	-0.0602886	1
P25286	Vacuolar proton translocating ATPase 116 kDa subunit a isoform 1	9	21	5	22	-0.130678	1
Q6PDI5	Proteasome-associated protein ECM29 homolog	6	22	8	22	-0.197792	1
Q5M7A4	Ubiquitin-activating enzyme E1 domain-containing protein 1	4	22	5	22	-0.197792	1
Q8CG48	Structural maintenance of chromosomes protein 2	6	23	7	22	-0.261922	1
Q9WVD5	Mitochondrial ornithine transporter 1	2	28	3	22	-0.545715	1
P05371	Clusterin precursor	9	29	6	22	-0.596342	1
Q6P8X1	Sorting nexin-6.	4	30	5	22	-0.645251	1
Q9ERS2	NADH dehydrogenase [ubiquinone] 1 alpha subcomplex subunit 13	2	32	3	22	-0.738361	1
Q9CPN8	Insulin-like growth factor 2 mRNA-binding protein 3	3	4	5	23	2.32577	1
P63242	Eukaryotic translation initiation factor 5A	3	5	5	23	2.00384	1
Q9CXW2	Mitochondrial 28S ribosomal protein S22	1	6	2	23	1.74081	1
Q6PEC0	Bis -tetraphosphatase [asymmetrical]	1	7	2	23	1.51841	1
Q9Z254	PDZ domain-containing protein GIPC1	3	7	3	23	1.51841	1
P97710	Tyrosine-protein phosphatase non-receptor type substrate 1 precursor	5	9	6	23	1.15584	1
P49718	DNA replication licensing factor MCM5	2	10	6	23	1.00384	1
P47875	Cysteine and glycine-rich protein 1	3	13	4	23	0.62533	1
Q8CFI7	DNA-directed RNA polymerase II subunit RPB2	5	13	7	23	0.62533	1
Q9Z1T1	AP-3 complex subunit beta-1	6	14	4	23	0.518415	1
Q08850	Syntaxin-4.	5	15	5	23	0.418879	1
Q9EPC6	Profilin-2	3	15	5	23	0.418879	1
Q9WV97	Mitochondrial import inner membrane translocase subunit Tim9.	2	16	2	23	0.32577	1
Q9DCF1	Transmembrane protein 25	1	16	1	23	0.32577	1
Q8K299	Scavenger receptor class A member 5.	3	17	2	23	0.238307	1
Q9JID1	Programmed cell death protein 4	4	20	5	23	0.00384174	1
Q6P2L7	Protein CASC4	3	21	3	23	-0.0665476	1
Q61817	Cyclic AMP-responsive element-binding protein 3	2	23	1	23	-0.197792	1
Q7TMF3	NADH dehydrogenase [ubiquinone] 1 alpha subcomplex subunit 12	2	24	2	23	-0.259193	1
Q6AYS5	Transmembrane protein 98.	3	24	2	23	-0.259193	1
Q8CGF7	Transcription elongation regulator 1	10	30	4	23	-0.581121	1
Q9CQ60	6-phosphogluconolactonase	4	36	2	23	-0.844155	1
Q8BJW6	Eukaryotic translation initiation factor 2A	10	40	5	23	-0.996158	1
P35280	Ras-related protein Rab-8A.	7	47	3	23	-1.22882	1
P59326	YTH domain family protein 1	2	4	6	24	2.38717	1
Q9JKW1	Mitochondrial import inner membrane translocase subunit Tim22.	1	5	2	24	2.06524	1
Q8BX90	Fibronectin type-III domain-containing protein 3a.	2	7	3	24	1.57982	1
Q91VA6	Polymerase delta-interacting protein 2.	3	7	3	24	1.57982	1
Q9QXB9	Developmentally-regulated GTP-binding protein 2	2	9	4	24	1.21725	1
O55171	Acyl-coenzyme A thioesterase 2	1	11	4	24	0.927739	1
Q9WVR7	Protein phosphatase 1F/calmodulin-dependentprotein kinase phosphatase)	4	11	3	24	0.927739	1
Q63690	Apoptosis regulator BAX	3	13	3	24	0.686731	1
Q6IMX7	Hsp70-binding protein 1	4	13	4	24	0.686731	1
Q9R257	Heme-binding protein 1	4	14	3	24	0.579815	1
Q7TNY6	Golgi resident protein GCP60	6	16	6	24	0.38717	1
Q9D2R6	Coiled-coil domain-containing protein 56.	3	16	2	24	0.38717	1
Q63425	Periaxin	4	17	3	24	0.299708	1
Q08093	Calponin-2	4	17	3	24	0.299708	1
Q91VU0	Protein FAM3C precursor.	3	17	2	24	0.299708	1
Q9D883	Splicing factor U2AF 35 kDa subunit	3	17	2	24	0.299708	1
Q9R1J0	Sterol-4-alpha-carboxylate 3-dehydrogenase	2	18	3	24	0.217245	1
O35609	Secretory carrier-associated membrane protein 3	1	19	2	24	0.139243	1
P62320	Small nuclear ribonucleoprotein Sm D3	3	19	4	24	0.139243	1
Q9R0U0	FUS-interacting serine-arginine-rich protein 1	2	20	5	24	0.0652423	1
P16043	Somatoliberin precursor	1	20	1	24	0.0652423	1
Q9QWN8	Spectrin beta chain	3	20	5	24	0.0652423	1
Q9CQH3	NADH dehydrogenase [ubiquinone] 1 beta subcomplex subunit 5	1	22	1	24	-0.0722612	1
Q9WTV5	26S proteasome non-ATPase regulatory subunit 9	5	22	5	24	-0.0722612	1
P05508	NADH-ubiquinone oxidoreductase chain 4	3	23	1	24	-0.136392	1
Q6NWW9	Fibronectin type III domain-containing protein 3B	3	24	2	24	-0.197792	1
Q61043	Ninein	8	26	5	24	-0.313269	1
Q6AYA6	Uncharacterized protein C17orf62 homolog.	2	29	3	24	-0.470811	1
Q9WU49	Calcium-regulated heat stable protein 1	3	30	4	24	-0.51972	1
Q8R1I1	Ubiquinol-cytochrome c reductase complex 7.2 kDa protein	3	30	3	24	-0.51972	1
P97697	Inositol monophosphatase	5	34	6	24	-0.700292	1
Q8K0V4	CCR4-NOT transcription complex subunit 3	2	36	3	24	-0.782755	1
Q4QQV3	E2-induced gene 5 protein homolog.	4	41	2	24	-0.970382	1
P09606	Glutamine synthetase	9	46	8	24	-1.13639	1
Q8K3F3	Protein phosphatase 1 regulatory subunit 14B	9	47	5	24	-1.16742	1
Q99M87	DnaJ homolog subfamily A member 3	1	5	4	25	2.12414	1
Q99NB8	Ubiquilin-4	1	9	4	25	1.27614	1
Q07803	Elongation factor G 1	3	10	6	25	1.12414	1
Q6AYA1	H/ACA ribonucleoprotein complex subunit 1	3	10	6	25	1.12414	1
O35874	Neutral amino acid transporter A	2	10	5	25	1.12414	1
P20854	Hemoglobin subunit alpha	1	11	1	25	0.986632	1
Q32Q06	AP-1 complex subunit mu-1	5	17	7	25	0.358601	1
P31254	Ubiquitin-activating enzyme E1 Y	1	17	1	25	0.358601	1
Q9JJ46	3-beta-hydroxysteroid-Delta	1	18	1	25	0.276139	1
Q8BIQ5	Cleavage stimulation factor 64 kDa subunit	6	19	8	25	0.198137	1
Q923D4	Splicing factor 3B subunit 5	1	19	1	25	0.198137	1
Q8BV13	COP9 signalosome complex subunit 7b	3	21	4	25	0.0537466	1
Q8BVE3	Vacuolar ATP synthase subunit H	7	21	7	25	0.0537466	1
Q9QZ88	Vacuolar protein sorting-associated protein 29	3	21	4	25	0.0537466	1
Q810B6	Ankyrin repeat and FYVE domain-containing protein 1	6	22	5	25	-0.0133676	1
Q6IMF3	Keratin	7	32	6	25	-0.553936	1
Q8BML1	Protein MICAL-2.	10	35	5	25	-0.683219	1
Q921F4	Heterogeneous nuclear ribonucleoprotein L-like.	9	37	7	25	-0.763389	1
Q99LT0	Dpy-30-like protein.	4	39	2	25	-0.839338	1
P42667	Signal peptidase complex catalytic subunit SEC11A	3	41	2	25	-0.911488	1
P62944	AP-2 complex subunit beta-1	3	7	10	26	1.69529	1
P52925	High mobility group protein B2	1	8	9	26	1.50265	1
Q00576	Phosphatidylserine synthase 1	2	9	3	26	1.33272	1
P62994	Growth factor receptor-bound protein 2	2	10	5	26	1.18072	1
O35451	Cyclic AMP-dependent transcription factor ATF-6 beta	2	11	1	26	1.04322	1
O35621	Phosphomannomutase 1	6	11	5	26	1.04322	1
Q9WTT7	Basic leucine zipper and W2 domain-containing protein 2	3	12	5	26	0.917685	1
P56382	ATP synthase subunit epsilon	3	14	2	26	0.695293	1
Q9EPJ0	Nuclear ubiquitous casein and cyclin-dependent kinases substrate.	5	17	5	26	0.415185	1
P07633	Propionyl-CoA carboxylase beta chain	8	17	6	26	0.415185	1
Q99J36	THUMP domain-containing protein 1.	3	17	3	26	0.415185	1
Q8CIG8	Protein arginine N-methyltransferase 5	3	18	5	26	0.332723	1
P97379	Ras GTPase-activating protein-binding protein 2	5	18	5	26	0.332723	1
O35547	Long-chain-fatty-acid--CoA ligase 4	5	19	6	26	0.25472	1
Q02053	Ubiquitin-activating enzyme E1 1	10	19	8	26	0.25472	1
P09456	cAMP-dependent protein kinase type I-alpha regulatory subunit.	7	20	7	26	0.180719	1
Q8BHL4	Retinoic acid-induced protein 3	3	20	2	26	0.180719	1
P42676	Neurolysin	5	21	8	26	0.11033	1
Q8C0L0	Thioredoxin domain-containing protein 13 precursor.	3	23	3	26	-0.0209144	1
Q6P6T5	Occludin.	3	26	1	26	-0.197792	1
Q99L04	Dehydrogenase/reductase SDR family member 1	2	27	3	26	-0.25224	1
Q9JHB5	Translin-associated protein X	4	28	6	26	-0.304707	1
Q811A2	Bone marrow stromal antigen 2 precursor	2	29	3	26	-0.355333	1
Q505F5	Leucine-rich repeat-containing protein 47.	7	29	8	26	-0.355333	1
Q8CIV2	Membralin.	3	29	2	26	-0.355333	1
Q63362	NADH dehydrogenase [ubiquinone] 1 alpha subcomplex subunit 5	4	35	5	26	-0.626635	1
O54990	Prominin-1 precursor	2	42	2	26	-0.88967	1
O70503	Putative steroid dehydrogenase KIK-I	7	52	4	26	-1.19779	1
Q5RKH7	Uncharacterized protein C2orf18 homolog precursor.	1	5	1	27	2.23517	1
P16636	Protein-lysine 6-oxidase precursor	2	7	4	27	1.74974	1
P60892	Ribose-phosphate pyrophosphokinase I	5	9	5	27	1.38717	1
Q01730	Ras suppressor protein 1	2	9	4	27	1.38717	1
Q63862	Myosin-11	5	10	15	27	1.23517	1
Q6P9R2	Serine/threonine-protein kinase R1	3	10	4	27	1.23517	1
P84079	ADP-ribosylation factor 1.	5	12	7	27	0.972133	1
O54694	Serine palmitoyltransferase 2	3	14	2	27	0.74974	1
Q5BJX1	39S ribosomal protein L41	3	14	4	27	0.74974	1
Q8C0E2	Vacuolar protein sorting-associated protein 26B	3	14	8	27	0.74974	1
Q9R0J8	Legumain precursor	2	15	5	27	0.650205	1
Q5BK20	Hematological and neurological expressed 1-like protein	3	16	5	27	0.557095	1
P54921	Alpha-soluble NSF attachment protein	6	16	7	27	0.557095	1
Q7M767	Ubiquitin-conjugating enzyme E2 variant 2	4	17	3	27	0.469633	1
Q9CQJ6	Density-regulated protein	3	18	4	27	0.38717	1
Q9Z1P6	NADH dehydrogenase [ubiquinone] 1 alpha subcomplex subunit 7	3	18	2	27	0.38717	1
Q5PPM8	Transmembrane protein 55B	3	18	6	27	0.38717	1
Q9DD18	Probable D-tyrosyl-tRNA deacylase 1	5	19	6	27	0.309168	1
Q9Z2N8	Actin-like protein 6A	5	20	9	27	0.235167	1
P61203	COP9 signalosome complex subunit 2	5	22	8	27	0.0976638	1
P18581	Low affinity cationic amino acid transporter 2	3	22	3	27	0.0976638	1
Q9Z0P4	Paralemmin.	2	23	5	27	0.0335334	1
Q6AXN3	Transmembrane emp24 domain-containing protein 5 precursor.	3	24	2	27	-0.0278671	1
Q6IG01	Keratin	5	27	5	27	-0.197792	1
P62775	Myotrophin	9	27	6	27	-0.197792	1
Q9CZP5	Mitochondrial chaperone BCS1	5	28	3	27	-0.25026	1
Q9CQH7	Transcription factor BTF3 homolog 4	5	28	4	27	-0.25026	1
Q9CXF4	TBC1 domain family member 15.	2	28	4	27	-0.25026	1
Q62448	Eukaryotic translation initiation factor 4 gamma 2	8	31	8	27	-0.397101	1
Q9JJW6	RNA and export factor-binding protein 2.	5	32	5	27	-0.442905	1
P29994	Inositol 1	14	33	12	27	-0.487299	1
Q9D1M7	FK506-binding protein 11 precursor	3	35	4	27	-0.572188	1
P40241	CD9 antigen.	3	39	3	27	-0.728307	1
O35986	Zinc finger Ran-binding domain-containing protein 2	4	9	7	28	1.43964	1
P18163	Long-chain-fatty-acid--CoA ligase 1	4	10	6	28	1.28763	1
P49717	DNA replication licensing factor MCM4	4	12	6	28	1.0246	1
Q9DBS9	Oxysterol-binding protein-related protein 3	3	13	7	28	0.909123	1
Q9Z1K9	Disintegrin and metalloproteinase domain-containing protein 17	3	15	5	28	0.702672	1
Q9QXU8	Cytoplasmic dynein 1 light intermediate chain 1	5	16	7	28	0.609563	1
Q9CQZ5	NADH dehydrogenase [ubiquinone] 1 alpha subcomplex subunit 6	2	16	3	28	0.609563	1
Q62718	Neurotrimin precursor	4	17	7	28	0.5221	1
O54833	Casein kinase II subunit alpha'	6	17	4	28	0.5221	1
Q9WVK7	Hydroxyacyl-coenzyme A dehydrogenase	3	18	8	28	0.439638	1
Q8VDL4	ADP-dependent glucokinase	1	18	2	28	0.439638	1
Q9CYI4	Putative RNA-binding protein Luc7-like 1.	3	18	2	28	0.439638	1
Q66H98	Serum deprivation-response protein	4	18	4	28	0.439638	1
Q61072	ADAM 9 precursor	5	19	4	28	0.361635	1
Q9EPY0	Caspase recruitment domain-containing protein 9	4	20	7	28	0.287635	1
Q6AXM5	Choline/ethanolaminephosphotransferase 1	1	20	1	28	0.287635	1
P20171	GTPase HRas precursor	7	21	5	28	0.217245	1
Q9JLV5	Cullin-3	5	21	6	28	0.217245	1
Q61686	Chromobox protein homolog 5	4	23	5	28	0.0860008	1
Q922F4	Tubulin beta-6 chain.	3	24	7	28	0.0246003	1
Q9Z339	Glutathione transferase omega-1	5	25	3	28	-0.0342934	1
P56812	Programmed cell death protein 5	4	26	4	28	-0.0908769	1
Q8BP48	Methionine aminopeptidase 1	4	27	4	28	-0.145325	1
Q5U2V8	Transmembrane protein 111.	2	27	2	28	-0.145325	1
Q9ERK4	Importin-alpha re-exporter	6	29	11	28	-0.248418	1
Q62724	DNA replication licensing factor MCM6	5	30	11	28	-0.297328	1
Q9D8U8	Sorting nexin-5.	8	30	7	28	-0.297328	1
Q9CRB9	Coiled-coil-helix-coiled-coil-helix domain-containing protein 3.	5	49	6	28	-1.00515	1
Q9Z160	Conserved oligomeric Golgi complex component 1	1	7	2	29	1.85283	1
Q5M7T1	Protein CIAO1	2	8	3	29	1.66019	1
Q5I0L3	Tyrosyl-tRNA synthetase	2	13	3	29	0.959749	1
Q80SW1	Putative adenosylhomocysteinase 2	3	13	6	29	0.959749	1
Q61881	DNA replication licensing factor MCM7	5	16	5	29	0.660189	1
P70496	Phospholipase D1	3	17	4	29	0.572726	1
P50442	Glycine amidinotransferase	3	19	4	29	0.412261	1
Q9JJP9	Ubiquilin-1	2	19	6	29	0.412261	1
P46938	65 kDa Yes-associated protein	7	19	5	29	0.412261	1
Q8BJS4	Sad1/unc-84-like protein 2.	4	22	4	29	0.200757	1
P70470	Acyl-protein thioesterase 1	7	23	8	29	0.136627	1
P63074	Eukaryotic translation initiation factor 4E	4	24	3	29	0.0752264	1
Q5U318	Astrocytic phosphoprotein PEA-15.	5	24	5	29	0.0752264	1
O55125	Protein NipSnap1.	7	25	6	29	0.0163327	1
Q63474	Epithelial discoidin domain-containing receptor 1 precursor	10	32	8	29	-0.339811	1
Q505J9	ATPase family AAA domain-containing protein 1.	6	33	4	29	-0.384205	1
P16254	Signal recognition particle 14 kDa protein	4	39	3	29	-0.625213	1
Q63413	Spliceosome RNA helicase Bat1	6	48	14	29	-0.924774	1
Q52KI8	Serine/arginine repetitive matrix protein 1	4	12	8	30	1.12414	1
Q62523	Zyxin.	6	12	5	30	1.12414	1
Q6MG49	Large proline-rich protein BAT3	4	14	9	30	0.901744	1
Q8R5H1	Ubiquitin carboxyl-terminal hydrolase 15	10	16	12	30	0.709098	1
Q9ES58	Cell surface glycoprotein OX2 receptor precursor	2	17	2	30	0.621636	1
P35441	Thrombospondin-1 precursor.	4	17	8	30	0.621636	1
P55213	Caspase-3 precursor	4	20	5	30	0.38717	1
Q91V33	KH domain-containing	5	20	5	30	0.38717	1
P20855	Hemoglobin subunit beta	1	20	1	30	0.38717	1
P97852	Peroxisomal multifunctional enzyme type 2	9	21	6	30	0.316781	1
Q9R099	Transducin beta-like 2 protein.	4	22	4	30	0.249667	1
Q8K4F7	Scavenger mRNA-decapping enzyme DcpS	6	23	5	30	0.185537	1
Q99N27	Sorting nexin-1.	7	23	6	30	0.185537	1
Q10743	ADAM 10 precursor	4	23	4	30	0.185537	1
P97546	Neuroplastin precursor	2	25	3	30	0.0652423	1
Q9D7S7	Ribosomal protein L22-like 1.	3	26	2	30	0.00865875	1
P25304	Agrin precursor.	6	27	4	30	-0.045789	1
Q9CZX9	Transmembrane protein 85.	5	28	5	30	-0.0982565	1
P07154	Cathepsin L precursor	5	29	4	30	-0.148883	1
Q9ERN0	Secretory carrier-associated membrane protein 2	2	30	2	30	-0.197792	1
Q9Z1A5	NEDD8-activating enzyme E1 regulatory subunit	8	32	6	30	-0.290902	1
Q9CQE7	Endoplasmic reticulum-Golgi intermediate compartment protein 3	4	32	2	30	-0.290902	1
O35964	SH3-containing GRB2-like protein 1	5	33	5	30	-0.335296	1
Q63632	Solute carrier family 12 member 4	4	34	5	30	-0.378364	1
P31643	Sodium- and chloride-dependent taurine transporter.	7	35	5	30	-0.420185	1
P32233	Developmentally-regulated GTP-binding protein 1	7	39	6	30	-0.576304	1
P13852	Major prion protein precursor	5	42	4	30	-0.683219	1
P63045	Vesicle-associated membrane protein 2	3	12	4	31	1.17144	1
P38718	Brain protein 44	2	12	3	31	1.17144	1
Q9EQP2	EH domain-containing protein 4	4	12	6	31	1.17144	1
Q6AYK1	RNA-binding protein with serine-rich domain 1.	2	15	3	31	0.849514	1
Q63750	Mitochondrial 39S ribosomal protein L23	4	15	4	31	0.849514	1
Q4V7A0	WD repeat protein 61.	2	16	4	31	0.756404	1
Q62835	Rab GTPase-binding effector protein 2	2	17	3	31	0.668941	1
Q9ER88	Mitochondrial 28S ribosomal protein S29	4	20	3	31	0.434476	1
Q91YN9	BAG family molecular chaperone regulator 2	3	26	3	31	0.0559645	1
O35777	Implantation-associated protein precursor	8	28	7	31	-0.0509507	1
Q9ER64	Oxysterol-binding protein-related protein 5	5	28	4	31	-0.0509507	1
Q9D0B6	UPF0368 protein Cxorf26 homolog.	2	30	5	31	-0.150486	1
Q922D4	SAPS domain family member 3.	9	32	8	31	-0.243596	1
Q9CR21	Acyl carrier protein	2	42	2	31	-0.635913	1
Q91WS0	Zinc finger CDGSH domain-containing protein 1.	4	43	3	31	-0.669861	1
P61972	Nuclear transport factor 2	4	7	5	32	1.99485	1
P27881	Hexokinase-2	3	8	15	32	1.80221	1
P35288	Ras-related protein Rab-23	2	9	4	32	1.63228	1
Q921M7	Protein FAM49B.	3	12	6	32	1.21725	1
Q6PB93	Polypeptide N-acetylgalactosaminyltransferase 2	4	15	5	32	0.895317	1
P54822	Adenylosuccinate lyase	6	17	5	32	0.714745	1
Q922H2	[Pyruvate dehydrogenase [lipoamide]] kinase isozyme 3	3	19	6	32	0.55428	1
Q58FK9	Kynurenine--oxoglutarate transaminase 3	4	25	5	32	0.158352	1
P05765	40S ribosomal protein S21.	3	26	3	32	0.101768	1
Q4G063	Cysteine-rich with EGF-like domain protein 2 precursor.	5	30	3	32	-0.104683	1
Q6P742	Proteolipid protein 2.	3	31	4	32	-0.151988	1
P70619	Glutathione reductase	9	34	8	32	-0.285255	1
Q9D6M3	Mitochondrial glutamate carrier 1	2	35	3	32	-0.327075	1
Q9Z2M7	Phosphomannomutase 2	6	37	4	32	-0.407245	1
Q9JIR4	Regulating synaptic membrane exocytosis protein 1	4	41	4	32	-0.555344	1
Q62446	FK506-binding protein 3	9	43	9	32	-0.624057	1
P55770	NHP2-like protein 1	4	49	4	32	-0.812502	1
Q9ERU9	E3 SUMO-protein ligase RanBP2	6	9	8	33	1.67668	1
Q9R0P4	Small acidic protein	2	10	2	33	1.52467	1
O54984	Arsenical pump-driving ATPase	4	16	7	33	0.846602	1
O35854	Branched-chain-amino-acid aminotransferase	3	18	5	33	0.676677	1
Q498E0	Thioredoxin domain-containing protein 12 precursor	2	20	5	33	0.524674	1
P15791	Calcium/calmodulin-dependent protein kinase type II subunit delta	8	22	7	33	0.38717	1
Q60902	Epidermal growth factor receptor substrate 15-like 1	8	24	10	33	0.261639	1
Q9HB97	Alpha-parvin	4	24	4	33	0.261639	1
Q61733	28S ribosomal protein S31	2	25	2	33	0.202746	1
Q75WE7	Loss of heterozygosity 11 chromosomal region 2 gene A protein homolog	6	26	8	33	0.146162	1
P35282	Ras-related protein Rab-21	2	30	5	33	-0.0602886	1
Q9JHW1	Carboxypeptidase D precursor	12	49	9	33	-0.768108	1
Q80W89	NADH dehydrogenase [ubiquinone] 1 alpha subcomplex subunit 11	6	56	5	33	-0.960753	1
Q80X50	Ubiquitin-associated protein 2-like.	7	57	7	33	-0.986288	1
Q63028	Alpha-adducin	8	13	10	34	1.18923	1
Q5M823	NudC domain-containing protein 2.	5	16	7	34	0.889671	1
Q9QZR6	Septin-9	6	18	8	34	0.719746	1
Q5I0K8	28S ribosomal protein S7	3	22	3	34	0.430239	1
Q9R0T3	DnaJ homolog subfamily C member 3	5	23	7	34	0.366109	1
P84089	Enhancer of rudimentary homolog.	3	24	5	34	0.304708	1
Q8BL97	Splicing factor	5	25	4	34	0.245815	1
Q8BUK6	Hook homolog 3.	9	26	10	34	0.189231	1
Q9D173	Probable mitochondrial import receptor subunit TOM7 homolog	1	26	1	34	0.189231	1
Q5XID7	Armadillo repeat-containing X-linked protein 3.	4	28	5	34	0.0823158	1
Q6VV72	Eukaryotic translation initiation factor 1A	3	30	7	34	-0.0172199	1
Q64550	UDP-glucuronosyltransferase 1-1 precursor	3	33	2	34	-0.154723	1
Q99JT2	Serine/threonine-protein kinase MST4	4	39	5	34	-0.395732	1
Q6P9J9	Transmembrane protein 16F.	6	52	8	34	-0.810769	1
Q6P4Z9	COP9 signalosome complex subunit 8	6	56	4	34	-0.917684	1
Q5M939	Histone acetyltransferase type B catalytic subunit	3	10	6	35	1.60956	1
Q8BKZ9	Pyruvate dehydrogenase protein X component	4	10	4	35	1.60956	1
Q64422	Glucosamine-6-phosphate isomerase	4	13	5	35	1.23105	1
Q64008	Ras-related protein Rab-34	2	16	3	35	0.931491	1
Q9QW30	Neurogenic locus notch homolog protein 2 precursor	3	17	6	35	0.844028	1
Q5U1X1	Oligoribonuclease	4	21	5	35	0.539173	1
Q8K3X2	GDP-L-fucose synthetase	2	21	4	35	0.539173	1
P84092	AP-2 complex subunit mu-1	6	23	6	35	0.407929	1
P07742	Ribonucleoside-diphosphate reductase large subunit	6	23	6	35	0.407929	1
Q62848	ADP-ribosylation factor GTPase-activating protein 1	6	25	6	35	0.287635	1
P48450	Lanosterol synthase	7	30	8	35	0.0246003	1
Q99M74	Keratin	2	30	1	35	0.0246003	1
Q9WVA1	Mitochondrial import inner membrane translocase subunit Tim8 A	6	31	4	35	-0.0227054	1
Q6A028	Switch-associated protein 70	4	31	4	35	-0.0227054	1
Q64537	Calpain small subunit 1	6	37	4	35	-0.277962	1
Q6GSS7	Histone H2A type 2-A	1	44	1	35	-0.527941	1
P10686	1-phosphatidylinositol-4	13	47	6	35	-0.623098	1
O08810	116 kDa U5 small nuclear ribonucleoprotein component	14	63	18	35	-1.04579	1
P48722	Heat shock 70 kDa protein 4L	5	12	11	36	1.38717	1
Q9D2J7	Ankyrin repeat domain-containing protein 5	1	15	2	36	1.06524	1
P84586	Heterogeneous nuclear ribonucleoprotein G	7	17	7	36	0.88467	1
Q63941	Ras-related protein Rab-3B.	4	18	4	36	0.802208	1
Q6EV70	GDP-fucose protein O-fucosyltransferase 1 precursor	5	19	5	36	0.724205	1
P18298	S-adenosylmethionine synthetase isoform type-2	3	20	6	36	0.650205	1
Q6RJR6	Reticulon-3.	2	20	5	36	0.650205	1
Q6X936	Kin of IRRE-like protein 1 precursor	4	20	7	36	0.650205	1
P16675	Lysosomal protective protein precursor	6	22	5	36	0.512701	1
Q704E8	ATP-binding cassette sub-family B member 7	8	24	8	36	0.38717	1
P36876	Serine/threonine-protein phosphatase 2A 55 kDa regulatory subunit Balpha isoform	7	25	8	36	0.328277	1
P25093	Fumarylacetoacetase	5	25	7	36	0.328277	1
O35344	Importin subunit alpha-3	6	30	7	36	0.0652423	1
Q8K0S0	Phytanoyl-CoA hydroxylase-interacting protein	1	30	1	36	0.0652423	1
P63213	Guanine nucleotide-binding protein G /G /G gamma-2 subunitprecursor	2	32	2	36	-0.0278671	1
P11951	Cytochrome c oxidase polypeptide VIc-2	3	34	3	36	-0.11533	1
Q923V8	15 kDa selenoprotein precursor.	6	37	6	36	-0.23732	1
P19014	Hemoglobin subunit alpha	1	49	1	36	-0.642577	1
Q6MG60	NG	10	54	9	36	-0.782755	1
Q91VD9	NADH-ubiquinone oxidoreductase 75 kDa subunit	7	12	8	37	1.4267	1
P62317	Small nuclear ribonucleoprotein Sm D2	6	15	6	37	1.10477	1
Q91YY4	ATP synthase mitochondrial F1 complex assembly factor 2	4	16	5	37	1.01166	1
Q5SUF2	Cisplatin resistance-associated overexpressed protein.	4	18	5	37	0.841736	1
Q9QYU2	Elongation factor Ts	7	19	10	37	0.763734	1
P36372	Antigen peptide transporter 2	4	19	3	37	0.763734	1
Q99J86	Attractin precursor	3	21	5	37	0.619344	1
O08837	Cell division cycle 5-related protein	9	21	11	37	0.619344	1
Q5PQV5	Trophoblast glycoprotein precursor	3	21	3	37	0.619344	1
Q5XI01	La-related protein 7	7	22	11	37	0.55223	1
Q8JZQ2	AFG3-like protein 2	5	25	7	37	0.367805	1
Q6P7A9	Lysosomal alpha-glucosidase precursor	5	27	9	37	0.256774	1
P97496	SWI/SNF complex subunit SMARCC1	7	29	9	37	0.15368	1
Q62698	Cytoplasmic dynein 1 light intermediate chain 2	7	30	7	37	0.104771	1
P97479	Myosin-VIIa.	4	31	4	37	0.0574649	1
Q61655	ATP-dependent RNA helicase DDX19A	6	32	6	37	0.0116612	1
P17426	AP-2 complex subunit alpha-1	8	33	9	37	-0.0327329	1
Q6AYS7	Aminoacylase-1A	6	35	6	37	-0.117622	1
P27008	Poly [ADP-ribose] polymerase 1	12	39	11	37	-0.273741	1
Q9CQ75	NADH dehydrogenase [ubiquinone] 1 alpha subcomplex subunit 2	2	39	2	37	-0.273741	1
P61924	Coatomer subunit zeta-1	8	42	4	37	-0.380656	1
Q9Z1Z9	PDZ and LIM domain protein 7	8	43	5	37	-0.414604	1
Q6P7Q4	Lactoylglutathione lyase	4	54	5	37	-0.743226	1
Q812D1	PC4 and SFRS1-interacting protein	11	60	7	37	-0.895229	1
P13439	Uridine 5'-monophosphate synthase	3	13	10	38	1.3497	1
Q8BJY1	26S proteasome non-ATPase regulatory subunit 5	5	15	7	38	1.14324	1
Q8BTI7	Ankyrin repeat domain-containing protein 52.	1	16	1	38	1.05014	1
Q3B7T9	Rab11 family-interacting protein 1	3	18	3	38	0.88021	1
P41516	DNA topoisomerase 2-alpha	6	18	9	38	0.88021	1
Q62165	Dystroglycan precursor	5	21	5	38	0.657818	1
Q63228	Glia maturation factor beta	6	22	4	38	0.590704	1
P53812	Phosphatidylinositol transfer protein beta isoform	7	22	8	38	0.590704	1
Q9ER24	Ataxin-10	7	25	6	38	0.406279	1
O88543	COP9 signalosome complex subunit 3	6	26	5	38	0.349696	1
P24547	Inosine-5'-monophosphate dehydrogenase 2	3	32	3	38	0.0501354	1
Q3TDQ1	Dolichyl-diphosphooligosaccharide--protein glycosyltransferase subunitSTT3B	3	32	5	38	0.0501354	1
Q5I0J9	Putative L-aspartate dehydrogenase	2	33	1	38	0.00574127	1
P84903	Stromal interaction molecule 1 precursor.	3	34	5	38	-0.0373275	1
Q8R2Y8	Peptidyl-tRNA hydrolase 2	2	41	2	38	-0.307417	1
Q8BRH0	Transmembrane and TPR repeat-containing protein 3.	6	43	4	38	-0.376129	1
Q9QY17	Protein kinase C and casein kinase substrate in neurons 2 protein	6	48	10	38	-0.534827	1
Q8BIG7	Catechol-O-methyltransferase domain-containing protein 1	3	48	3	38	-0.534827	1
P97834	COP9 signalosome complex subunit 1	3	12	8	39	1.50265	1
Q62384	Zinc finger protein ZPR1	2	13	4	39	1.38717	1
Q80ZK9	WD and tetratricopeptide repeats protein 1	2	15	2	39	1.18072	1
Q5XIW8	U4/U6.U5 tri-snRNP-associated protein 1	6	16	6	39	1.08761	1
P70705	Copper-transporting ATPase 1	7	17	7	39	1.00015	1
P83883	60S ribosomal protein L36a	2	20	4	39	0.765682	1
P47753	F-actin capping protein subunit alpha-1	4	20	7	39	0.765682	1
Q499N6	SAPK substrate protein 1.	5	24	7	39	0.502648	1
Q9JIL3	Interleukin enhancer-binding factor 3.	8	25	12	39	0.443754	1
Q99MZ8	LIM and SH3 domain protein 1	9	25	8	39	0.443754	1
Q9WTK3	Glycosylphosphatidylinositol anchor attachment 1 protein	4	25	5	39	0.443754	1
Q31125	Zinc transporter SLC39A7	3	26	3	39	0.38717	1
Q8BK72	Mitochondrial 28S ribosomal protein S27	7	26	4	39	0.38717	1
P97840	Galectin-9	2	27	5	39	0.332723	1
P58389	Serine/threonine-protein phosphatase 2A regulatory subunit B'	6	28	6	39	0.280255	1
Q4VBE8	WD repeat protein 18.	1	28	1	39	0.280255	1
P39951	Cell division control protein 2 homolog	8	30	7	39	0.180719	1
Q8BGQ7	Alanyl-tRNA synthetase	13	32	13	39	0.0876101	1
P62315	Small nuclear ribonucleoprotein Sm D1	3	33	5	39	0.043216	1
Q2PQA9	Kinesin heavy chain	8	34	11	39	0.000147253	1
P36370	Antigen peptide transporter 1	8	36	5	39	-0.0823149	1
Q5BJK8	Golgi phosphoprotein 4	5	41	6	39	-0.269942	1
Q6PDU1	Splicing factor	3	42	6	39	-0.304707	1
Q922K7	Putative RNA methyltransferase NOL1	4	15	4	40	1.21725	1
Q9JKW0	ARL-6-interacting protein 1	1	23	3	40	0.600574	1
Q8BI84	Melanoma inhibitory activity protein 3 precursor	5	24	7	40	0.539173	1
Q5BK32	UBX domain-containing protein 8.	5	25	5	40	0.48028	1
Q9JK81	UPF0160 protein MYG1	5	26	5	40	0.423696	1
Q5U367	Procollagen-lysine	6	30	11	40	0.217245	1
Q8BJ03	Cytochrome c oxidase assembly protein COX15 homolog.	5	37	6	40	-0.0853174	1
O70591	Prefoldin subunit 2.	6	39	5	40	-0.161266	1
Q8CHN6	Sphingosine-1-phosphate lyase 1	8	47	7	40	-0.430453	1
O70377	Synaptosomal-associated protein 23	4	48	4	40	-0.460827	1
Q8R1N4	NudC domain-containing protein 3	4	52	4	40	-0.576304	1
Q3USZ8	Uncharacterized protein C3orf58 homolog precursor.	8	54	7	40	-0.630752	1
O35264	Platelet-activating factor acetylhydrolase IB subunit beta	10	69	5	40	-0.984388	1
Q6ZQ58	La-related protein 1	4	11	7	41	1.70033	1
P41499	Tyrosine-protein phosphatase non-receptor type 11	6	12	10	41	1.5748	1
Q91ZW3	SWI/SNF-related matrix-associated actin-dependent regulator of chromatin subfamily A member 5	6	12	9	41	1.5748	1
Q62203	Splicing factor 3A subunit 2	5	16	5	41	1.15976	1
P16446	Phosphatidylinositol transfer protein alpha isoform	3	17	5	41	1.0723	1
Q9JJU8	SH3 domain-binding glutamic acid-rich-like protein.	3	18	5	41	0.989835	1
Q9D666	Sad1/unc-84 protein-like 1	6	20	5	41	0.837832	1
P07335	Creatine kinase B-type	4	22	9	41	0.700328	1
Q920D2	Dihydrofolate reductase	3	25	4	41	0.515904	1
Q68FX1	Mannose-6-phosphate isomerase	7	25	7	41	0.515904	1
Q765A7	GPI inositol-deacylase	4	29	2	41	0.301779	1
P11915	Nonspecific lipid-transfer protein	9	32	9	41	0.15976	1
Q08851	Syntaxin-5.	3	33	4	41	0.115366	1
Q9WU74	Lipolysis-stimulated lipoprotein receptor precursor	5	33	6	41	0.115366	1
P18395	Cold shock domain-containing protein E1	10	35	10	41	0.0304769	1
Q6AXN4	Nucleoporin NDC1	7	42	5	41	-0.232558	1
Q62393	Tumor protein D52	6	42	6	41	-0.232558	1
P61023	Calcium-binding protein p22	8	43	5	41	-0.266505	1
Q9JID2	Guanine nucleotide-binding protein alpha-11 subunit.	5	44	4	41	-0.299672	1
Q91ZR2	Sorting nexin-18	3	15	9	42	1.28763	1
P62898	Cytochrome c	5	21	4	42	0.802208	1
Q9JHY1	Junctional adhesion molecule A precursor	3	23	5	42	0.670963	1
P37805	Transgelin-3	2	26	5	42	0.494086	1
P28023	Dynactin subunit 1	9	26	10	42	0.494086	1
Q6NVG1	1-acyl-sn-glycerol-3-phosphate acyltransferase eta	3	26	3	42	0.494086	1
Q9JMB5	Protein ADRM1	2	28	7	42	0.38717	1
Q9JJ28	Protein flightless-1 homolog.	9	28	11	42	0.38717	1
O08547	Vesicle trafficking protein SEC22b	6	34	5	42	0.107062	1
Q9CXU9	Eukaryotic translation initiation factor 1b	5	36	3	42	0.0246003	1
Q8BXZ1	Protein disulfide-isomerase TXNDC10 precursor	5	37	6	42	-0.0149281	1
Q921Z5	Tumor necrosis factor	3	46	3	42	-0.329037	1
Q925S8	ATP-dependent metalloprotease YME1L1	8	50	8	42	-0.449331	1
Q8BU14	Translocation protein SEC62	6	74	5	42	-1.01493	1
P26231	Alpha-1 catenin	15	75	11	42	-1.03429	1
P51912	Neutral amino acid transporter B	3	18	3	43	1.05855	1
Q04631	Protein farnesyltransferase/geranylgeranyltransferase type I alphasubunit	5	23	7	43	0.704911	1
Q09167	Splicing factor	7	24	10	43	0.64351	1
Q9CYL5	Golgi-associated plant pathogenesis-related protein 1	2	24	4	43	0.64351	1
O88496	Vitamin K-dependent gamma-carboxylase	7	25	5	43	0.584616	1
Q9CX34	Suppressor of G2 allele of SKP1 homolog.	4	27	6	43	0.473585	1
Q8CGU6	Nicastrin precursor.	4	28	5	43	0.421118	1
P34901	Syndecan-4 precursor	6	32	6	43	0.228473	1
P11167	Solute carrier family 2	7	34	6	43	0.14101	1
O70593	Small glutamine-rich tetratricopeptide repeat-containing protein A.	8	34	7	43	0.14101	1
Q8VBT0	Thioredoxin domain-containing protein 1 precursor.	2	34	2	43	0.14101	1
Q3SWU3	Heterogeneous nuclear ribonucleoprotein D-like	8	42	7	43	-0.163845	1
Q6AYG5	Enoyl-CoA hydratase domain-containing protein 1.	8	68	4	43	-0.85899	1
O54952	Breast cancer type 1 susceptibility protein homolog	5	20	5	44	0.939711	1
Q99N87	Mitochondrial 28S ribosomal protein S5	4	26	6	44	0.5612	1
Q8BK64	Activator of 90 kDa heat shock protein ATPase homolog 1	8	28	7	44	0.454285	1
Q5XIF3	NADH dehydrogenase [ubiquinone] iron-sulfur protein 4	4	28	4	44	0.454285	1
P47941	Crk-like protein.	5	30	6	44	0.354749	1
O88453	Scaffold attachment factor B	10	37	11	44	0.0521861	1
P62859	40S ribosomal protein S28.	4	42	5	44	-0.130678	1
P61227	Ras-related protein Rap-2b precursor.	6	43	5	44	-0.164625	1
P08050	Gap junction alpha-1 protein	7	45	6	44	-0.230214	1
Q9ER00	Syntaxin-12.	5	60	5	44	-0.645251	1
Q9Z336	Dynein light chain Tctex-type 1	2	17	2	45	1.2066	1
P62305	Small nuclear ribonucleoprotein E	2	21	4	45	0.901744	1
O35094	Import inner membrane translocase subunit TIM44	8	22	7	45	0.834629	1
O09175	Aminopeptidase B	4	24	10	45	0.709098	1
Q8BU30	Isoleucyl-tRNA synthetase	6	28	8	45	0.486706	1
P02466	Collagen alpha-2 chain precursor	7	32	7	45	0.294061	1
Q63151	Long-chain-fatty-acid--CoA ligase 3	7	34	6	45	0.206598	1
Q9DCJ5	NADH-ubiquinone oxidoreductase 19 kDa subunit	3	35	3	45	0.164778	1
Q8VBZ3	Cleft lip and palate transmembrane protein 1 homolog	6	43	6	45	-0.132204	1
P50431	Serine hydroxymethyltransferase	6	48	4	45	-0.290902	1
Q9CYG7	Mitochondrial import receptor subunit TOM34	7	48	9	45	-0.290902	1
Q8VDP4	Protein KIAA1967 homolog.	10	49	10	45	-0.320649	1
O70173	Phosphatidylinositol-4-phosphate 3-kinase C2 domain-containing gammapolypeptide	4	59	3	45	-0.588582	1
Q924S1	1-acyl-sn-glycerol-3-phosphate acyltransferase delta	10	71	6	45	-0.855686	1
P56603	Secretory carrier-associated membrane protein 1	2	73	3	45	-0.895764	1
Q496Z0	Elongator complex protein 2	4	16	8	46	1.32577	1
Q75UQ2	Craniofacial development protein 1	3	20	7	46	1.00384	1
P24942	Excitatory amino acid transporter 1	4	23	8	46	0.802208	1
Q6UPE1	Electron transfer flavoprotein-ubiquinone oxidoreductase	8	23	6	46	0.802208	1
P12368	cAMP-dependent protein kinase type II-alpha regulatory subunit.	8	25	8	46	0.681914	1
Q9R1J8	Prolyl 3-hydroxylase 1 precursor	6	31	6	46	0.371574	1
P70500	CDP-diacylglycerol--inositol 3-phosphatidyltransferase	4	36	3	46	0.155845	1
P35465	Serine/threonine-protein kinase PAK 1	9	37	4	46	0.116316	1
P56571	ES1 protein homolog	6	42	5	46	-0.0665476	1
P21913	Succinate dehydrogenase [ubiquinone] iron-sulfur subunit	5	44	5	46	-0.133662	1
Q8VH51	RNA-binding protein 39	5	44	9	46	-0.133662	1
Q5XIA1	Nicalin precursor	7	46	5	46	-0.197792	1
Q9WVA3	Mitotic checkpoint protein BUB3	6	47	6	46	-0.228819	1
O88797	Disabled homolog 2	11	47	14	46	-0.228819	1
P84097	Rho-related GTP-binding protein RhoG precursor.	6	50	5	46	-0.318086	1
P51863	Vacuolar ATP synthase subunit d 1	7	53	6	46	-0.402151	1
Q566D0	Uroplakin-1b	5	55	5	46	-0.45559	1
Q9Z2Q1	Protein transport protein Sec31A	14	55	11	46	-0.45559	1
Q9JHS4	ATP-dependent Clp protease ATP-binding subunit clpX-like	6	16	8	47	1.3568	1
Q5M819	Phosphoserine phosphatase	4	16	7	47	1.3568	1
Q9JHP7	KDEL motif-containing protein 1 precursor	5	20	7	47	1.03487	1
Q5XFW8	Protein SEC13 homolog	5	20	5	47	1.03487	1
P41565	Isocitrate dehydrogenase [NAD] subunit gamma	6	23	6	47	0.833235	1
Q63321	Procollagen-lysine	7	28	7	47	0.549442	1
P18422	Proteasome subunit alpha type 3	8	30	14	47	0.449906	1
Q9D3P8	Uncharacterized protein C9orf46 homolog.	4	32	5	47	0.356797	1
P17078	60S ribosomal protein L35.	3	45	3	47	-0.135056	1
Q9ET30	Transmembrane 9 superfamily protein member 3 precursor.	6	46	3	47	-0.166765	1
Q9DC70	NADH dehydrogenase [ubiquinone] iron-sulfur protein 7	3	48	3	47	-0.228166	1
Q8K386	Ras-related protein Rab-15	1	51	1	47	-0.315629	1
Q68FQ2	Junctional adhesion molecule C precursor	7	53	7	47	-0.371124	1
Q9QZA6	CD151 antigen	4	54	3	47	-0.398091	1
P05964	Protein S100-A6	3	56	6	47	-0.450558	1
P62076	Mitochondrial import inner membrane translocase subunit Tim13.	7	56	5	47	-0.450558	1
P42669	Transcriptional activator protein Pur-alpha	3	18	5	48	1.21725	1
Q64633	UDP-glucuronosyltransferase 1-7 precursor	5	19	4	48	1.13924	1
Q9JHW0	Proteasome subunit beta type 7 precursor	5	25	9	48	0.743314	1
Q6P7P5	Basic leucine zipper and W2 domain-containing protein 1.	5	29	9	48	0.529189	1
Q5HZV9	Protein phosphatase 1 regulatory subunit 7	3	33	9	48	0.342776	1
P40112	Proteasome subunit beta type 3	3	33	6	48	0.342776	1
O08808	Protein diaphanous homolog 1	11	35	13	48	0.257887	1
Q5M7V8	Thyroid hormone receptor-associated protein 3	12	35	9	48	0.257887	1
Q6AXS3	Protein DEK.	5	39	8	48	0.101768	1
P46413	Glutathione synthetase	9	43	3	48	-0.0390944	1
P97690	Structural maintenance of chromosomes protein 3	15	47	9	48	-0.167418	1
Q8R1A4	Dedicator of cytokinesis protein 7	3	48	3	48	-0.197792	1
Q9ERA7	Mesothelin precursor	5	48	7	48	-0.197792	1
Q8R050	G1 to S phase transition protein 1 homolog.	11	49	10	48	-0.227539	1
Q62658	FK506-binding protein 1A	5	50	4	48	-0.256686	1
Q99MR6	Arsenite-resistance protein 2	10	53	11	48	-0.34075	1
Q9UEU9	GTP-binding nuclear protein Ran	8	60	4	48	-0.51972	1
Q9EPJ3	28S ribosomal protein S26	3	16	4	49	1.41692	1
Q9JHY2	Sideroflexin-3.	3	18	3	49	1.24699	1
O55012	Phosphatidylinositol-binding clathrin assembly protein	5	23	9	49	0.893356	1
P51583	Multifunctional protein ADE2	5	29	8	49	0.558937	1
P36536	GTP-binding protein SAR1a.	4	30	3	49	0.510027	1
Q62667	Major vault protein	8	36	12	49	0.246993	1
Q4KM65	Cleavage and polyadenylation specificity factor 5	5	40	10	49	0.0949896	1
Q63707	Dihydroorotate dehydrogenase	8	41	8	49	0.0593657	1
Q5U458	DnaJ homolog subfamily C member 11.	8	41	10	49	0.0593657	1
O35049	Sphingomyelin phosphodiesterase 3	6	45	5	49	-0.0749354	1
Q64640	Adenosine kinase	16	53	8	49	-0.311003	1
Q8C675	Glucose-6-phosphate isomerase	7	61	7	49	-0.51382	1
O70536	Sterol O-acyltransferase 1	11	72	11	49	-0.753007	1
P11661	NADH-ubiquinone oxidoreductase chain 5	4	77	3	49	-0.849869	1
Q9Z330	DNA -methyltransferase 1	4	17	10	50	1.3586	1
Q9WU28	Prefoldin subunit 5	5	37	3	50	0.236611	1
Q9JIX8	Apoptotic chromatin condensation inducer in the nucleus	5	41	9	50	0.0885121	1
Q9CSU0	Uncharacterized protein C20orf77 homolog.	7	41	7	50	0.0885121	1
Q7TP98	Interleukin enhancer-binding factor 2	11	46	12	50	-0.0774979	1
O35900	U6 snRNA-associated Sm-like protein LSm2	4	49	3	50	-0.168646	1
P24528	Methylated-DNA--protein-cysteine methyltransferase	6	50	5	50	-0.197792	1
P24155	Thimet oligopeptidase	9	52	10	50	-0.254376	1
P43276	Histone H1.5	5	57	3	50	-0.386826	1
P97629	Leucyl-cystinyl aminopeptidase	9	64	7	50	-0.553936	1
Q62745	CD81 antigen	3	76	2	50	-0.801863	1
Q5XIU9	Membrane-associated progesterone receptor component 2.	3	27	3	51	0.719746	1
Q8VHU4	Elongator complex protein 1	9	29	12	51	0.616652	1
Q8K3J1	NADH dehydrogenase [ubiquinone] iron-sulfur protein 8	3	33	4	51	0.430239	1
Q5RJR2	Twinfilin-1.	7	33	8	51	0.430239	1
Q63768	Proto-oncogene C-crk	5	42	7	51	0.0823158	1
Q62627	PRKC apoptosis WT1 regulator protein	5	63	7	51	-0.502647	1
Q5U316	Ras-related protein Rab-35.	7	67	9	51	-0.591456	1
P97700	Mitochondrial 2-oxoglutarate/malate carrier protein	7	73	5	51	-0.715191	1
Q64400	Histone H3.2.	1	76	1	51	-0.773294	1
Q9CQE8	Protein C14orf166 homolog.	9	82	7	51	-0.882919	1
P63081	Vacuolar ATP synthase 16 kDa proteolipid subunit	3	18	6	52	1.33272	1
P25086	Interleukin-1 receptor antagonist protein precursor	6	31	3	52	0.548451	1
P35281	Ras-related protein Rab-10.	9	43	7	52	0.0763828	1
P27274	CD59 glycoprotein precursor	3	51	4	52	-0.169778	1
Q498U4	Nuclear protein Hcc-1.	8	58	5	52	-0.355333	1
O88775	Embigin precursor.	4	60	5	52	-0.404243	1
Q923D2	Flavin reductase	4	61	4	52	-0.42809	1
Q63357	Myosin-Id	8	18	11	53	1.3602	1
Q9R1D7	Golgi-specific brefeldin A-resistance guanine nucleotide exchangefactor 1	3	21	10	53	1.13781	1
Q5U2R7	Mesoderm development candidate 2.	8	26	10	53	0.829689	1
Q8BJ71	Nuclear pore complex protein Nup93	7	26	7	53	0.829689	1
P07895	Superoxide dismutase [Mn]	2	27	5	53	0.775241	1
Q63468	Phosphoribosyl pyrophosphate synthetase-associated protein 1	6	28	9	53	0.722773	1
Q66H12	Alpha-N-acetylgalactosaminidase precursor	5	28	5	53	0.722773	1
P10688	1-phosphatidylinositol-4	5	36	8	53	0.360203	1
O54873	Multisynthetase complex auxiliary component p43	8	42	8	53	0.137811	1
P11250	60S ribosomal protein L34.	5	43	5	53	0.103864	1
Q80V26	Inositol monophosphatase 3	6	47	5	53	-0.0244605	1
P83941	Transcription elongation factor B polypeptide 1	5	48	4	53	-0.0548342	1
O35093	Mitochondrial import inner membrane translocase subunit Tim23.	5	55	4	53	-0.251231	1
Q3UIU2	NADH dehydrogenase [ubiquinone] 1 beta subcomplex subunit 6	2	58	1	53	-0.327853	1
Q4TU93	Macrophage mannose receptor 2 precursor	11	60	12	53	-0.376762	1
P62870	Transcription elongation factor B polypeptide 2	12	71	8	53	-0.619619	1
Q9D0M3	Cytochrome c1 heme protein	9	81	4	53	-0.809722	1
Q9EQR2	Alkyldihydroxyacetonephosphate synthase	4	18	5	54	1.38717	1
Q5U305	ER lumen protein retaining receptor 2	4	20	4	54	1.23517	1
Q7TNC4	Putative RNA-binding protein Luc7-like 2	6	41	9	54	0.199543	1
P16975	SPARC precursor	7	44	7	54	0.0976638	1
O88656	Actin-related protein 2/3 complex subunit 1B	9	51	11	54	-0.11533	1
Q05793	Basement membrane-specific heparan sulfate proteoglycan core proteinprecursor	12	52	10	54	-0.143344	1
P37889	Fibulin-2 precursor.	8	57	7	54	-0.275795	1
Q8CEZ4	Uncharacterized protein C2orf54 homolog.	1	59	1	54	-0.325548	1
P26369	Splicing factor U2AF 65 kDa subunit	5	30	7	55	0.676677	1
P08753	Guanine nucleotide-binding protein G subunit alpha	6	44	6	55	0.124136	1
Q9QXZ0	Microtubule-actin cross-linking factor 1	25	45	16	55	0.0917145	1
Q66HG9	Mitochondrial antiviral-signaling protein	6	48	6	55	-0.00139491	1
Q9Z1M9	Structural maintenance of chromosomes protein 1A	10	50	12	55	-0.0602886	1
Q9WVK4	EH domain-containing protein 1	10	60	10	55	-0.323323	1
P29975	Aquaporin-1	4	61	6	55	-0.34717	1
Q9DCT2	NADH dehydrogenase [ubiquinone] iron-sulfur protein 3	4	86	4	55	-0.842697	1
Q9ESZ8	General transcription factor II-I	5	21	7	56	1.21725	1
Q61739	Integrin alpha-6 precursor	8	28	10	56	0.802208	1
Q9CQL1	Protein mago nashi homolog 1-related.	5	31	8	56	0.655366	1
O08583	THO complex subunit 4	5	45	6	56	0.11771	1
P35434	ATP synthase delta chain	4	49	3	56	-0.00514705	1
Q9JIG8	PRA1 family protein 2.	4	53	2	56	-0.118358	1
Q9CRD2	Tetratricopeptide repeat protein 35	5	58	5	56	-0.248418	1
Q61335	B-cell receptor-associated protein 31	7	70	6	56	-0.51972	1
Q8R1F1	Niban-like protein	6	27	8	57	0.88021	1
Q99KV1	DnaJ homolog subfamily B member 11 precursor.	7	38	6	57	0.38717	1
O09106	Histone deacetylase 1	5	48	6	57	0.0501354	1
Q63190	Emerin.	6	50	7	57	-0.0087583	1
P08430	UDP-glucuronosyltransferase 1-6 precursor	7	63	7	57	-0.342182	1
Q4QQT4	Serine/threonine-protein phosphatase 2A 65 kDa regulatory subunit Abeta isoform	4	67	11	57	-0.430991	1
Q9CPQ3	Mitochondrial import receptor subunit TOM22 homolog	4	79	4	57	-0.668683	1
Q5M7U6	Actin-like protein 2	13	84	12	57	-0.75722	1
Q99MI7	NEDD8-activating enzyme E1 catalytic subunit	9	37	9	58	0.450736	1
P04550	Parathymosin	3	46	4	58	0.136627	1
Q8VD48	Dehydrogenase/reductase SDR family member 9 precursor	9	47	7	58	0.1056	1
O35593	26S proteasome non-ATPase regulatory subunit 14	7	51	5	58	-0.0122365	1
Q6AY20	Cation-dependent mannose-6-phosphate receptor precursor	8	77	7	58	-0.606598	1
Q5I0H4	Transmembrane and coiled-coil domains protein 1	6	79	5	58	-0.643592	1
Q811S9	Guanine nucleotide-binding protein-like 3	8	28	10	59	0.877496	1
P26051	CD44 antigen precursor	5	30	4	59	0.77796	1
Q9DC69	NADH dehydrogenase [ubiquinone] 1 alpha subcomplex subunit 9	5	40	5	59	0.362923	1
Q8BH97	Reticulocalbin-3 precursor.	3	43	5	59	0.258586	1
P07178	Histidyl-tRNA synthetase	7	43	8	59	0.258586	1
P55053	Fatty acid-binding protein	10	45	9	59	0.192998	1
Q07205	Eukaryotic translation initiation factor 5	8	47	10	59	0.130262	1
Q6NVF9	Cleavage and polyadenylation specificity factor 6.	8	59	8	59	-0.197792	1
Q91Y78	Ubiquitin carboxyl-terminal hydrolase isozyme L3	8	70	7	59	-0.444432	1
Q9D855	Ubiquinol-cytochrome c reductase complex 14 kDa protein	3	81	3	59	-0.654999	1
Q66HF9	Leucine-rich repeat flightless-interacting protein 1	5	22	12	60	1.24967	1
Q9D662	Protein transport protein Sec23B	6	24	10	60	1.12414	1
P97608	5-oxoprolinase	9	30	11	60	0.802208	1
Q00PI9	Heterogeneous nuclear ribonucleoprotein U-like protein 2	10	48	13	60	0.124136	1
P13668	Stathmin	8	49	11	60	0.0943886	1
Q8C166	Copine-1	8	59	6	60	-0.173545	1
P80237	Rho GDP-dissociation inhibitor 1	4	65	5	60	-0.313269	1
P97384	Annexin A11	10	72	8	60	-0.460827	1
P47853	Biglycan precursor	7	25	8	61	1.08909	1
Q5I0P2	Glycine cleavage system H protein	6	35	4	61	0.603662	1
Q60445	Coatomer subunit epsilon	7	46	6	61	0.209383	1
P34926	Microtubule-associated protein 1A	18	50	16	61	0.089089	1
Q61656	Probable ATP-dependent RNA helicase DDX5	17	77	13	61	-0.533841	1
P26376	Interferon-inducible protein.	3	96	3	61	-0.852017	1
P37880	Arginyl-tRNA synthetase	8	35	11	62	0.627121	1
Q9Z2I9	Succinyl-CoA ligase [ADP-forming] beta-chain	5	37	7	62	0.546951	1
Q6AXM8	Serum paraoxonase/arylesterase 2	7	55	9	62	-0.0249555	1
P62959	Histidine triad nucleotide-binding protein 1	7	66	7	62	-0.28799	1
P84104	Splicing factor	6	66	7	62	-0.28799	1
Q9Z1Y3	Cadherin-2 precursor	8	30	6	63	0.872597	1
P08955	CAD protein	7	31	14	63	0.825291	1
Q9D0I9	Arginyl-tRNA synthetase	5	34	6	63	0.692025	1
Q68FL6	Methionyl-tRNA synthetase	13	37	12	63	0.570034	1
Q5FVN0	Membrane-bound O-acyltransferase domain-containing protein 5	6	39	10	63	0.494086	1
Q63396	Activated RNA polymerase II transcriptional coactivator p15	8	41	9	63	0.421936	1
P18484	AP-2 complex subunit alpha-2	10	43	12	63	0.353223	1
Q4KLZ6	Dihydroxyacetone kinase	11	56	9	63	-0.0278671	1
Q7TQ94	Nitrilase homolog 1	4	56	8	63	-0.0278671	1
Q68FS2	COP9 signalosome complex subunit 4	12	64	8	63	-0.220512	1
Q6P6T4	Echinoderm microtubule-associated protein-like 2	11	72	9	63	-0.390437	1
Q9Z2Z8	7-dehydrocholesterol reductase	6	100	5	63	-0.864368	1
O55201	Transcription elongation factor SPT5	12	32	15	64	0.802208	1
P27546	Microtubule-associated protein 4	10	33	6	64	0.757814	1
Q9CVB6	Actin-related protein 2/3 complex subunit 2	9	34	9	64	0.714745	1
Q62470	Integrin alpha-3 precursor	5	35	5	64	0.672925	1
Q6AXU6	Hematological and neurological expressed 1 protein.	6	40	7	64	0.48028	1
P22985	Xanthine dehydrogenase/oxidase	9	41	10	64	0.444656	1
P28073	Proteasome subunit beta type 6 precursor	6	45	8	64	0.310355	1
P60901	Proteasome subunit alpha type 6	9	56	13	64	-0.00514705	1
Q4KLL0	Transcription elongation factor A protein 1	9	58	12	64	-0.0557731	1
Q9DAS9	Guanine nucleotide-binding protein G /G /G gamma-12 subunitprecursor.	3	60	4	64	-0.104683	1
P57784	U2 small nuclear ribonucleoprotein A'	9	69	8	64	-0.306317	1
P68511	14-3-3 protein eta.	6	27	25	65	1.06969	1
P61021	Ras-related protein Rab-5B.	4	35	3	65	0.695293	1
Q9QXT0	MIR-interacting saposin-like protein precursor	3	38	5	65	0.576648	1
P97576	GrpE protein homolog 1	11	39	7	65	0.539173	1
P61354	60S ribosomal protein L27.	5	40	5	65	0.502648	1
Q8R5C5	Beta-centractin	3	41	7	65	0.467024	1
Q8BGQ7	Alanyl-tRNA synthetase	3	41	6	65	0.467024	1
Q9D554	Splicing factor 3A subunit 3	10	43	12	65	0.398311	1
P62912	60S ribosomal protein L32.	5	46	5	65	0.301014	1
Q3T1K5	F-actin capping protein subunit alpha-2	7	50	10	65	0.180719	1
P37996	ADP-ribosylation factor-like protein 3	10	67	9	65	-0.241514	1
Q9D7N9	Adipocyte plasma membrane-associated protein	7	69	7	65	-0.283949	1
Q91X78	Erlin-1 precursor	6	82	4	65	-0.532976	1
Q9EPU0	Regulator of nonsense transcripts 1	9	34	13	66	0.759139	1
P55012	Solute carrier family 12 member 2	9	38	10	66	0.598674	1
P16970	ATP-binding cassette sub-family D member 3	5	62	3	66	-0.107594	1
P23785	Granulins precursor	6	69	6	66	-0.261922	1
Q63663	Interferon-induced guanylate-binding protein 2	20	75	12	66	-0.382217	1
P63281	SUMO-conjugating enzyme UBC9	3	25	5	67	1.22444	1
P18421	Proteasome subunit beta type 1 precursor	4	26	12	67	1.16786	1
O08782	Aldose reductase-related protein 2	6	51	4	67	0.195872	1
Q9WVL6	Exostosin-like 3	4	62	4	67	-0.0858992	1
P81795	Eukaryotic translation initiation factor 2 subunit 3	15	71	16	67	-0.28145	1
Q9QXK3	Coatomer subunit gamma-2	7	30	10	68	0.98278	1
Q9CWZ3	RNA-binding protein 8A	5	51	7	68	0.217245	1
P56522	NADPH:adrenodoxin oxidoreductase	6	64	10	68	-0.110329	1
P46844	Biliverdin reductase A precursor	8	65	10	68	-0.132697	1
P07340	Sodium/potassium-transporting ATPase subunit beta-1	4	70	4	68	-0.239612	1
Q9D8B3	Charged multivesicular body protein 4b	10	77	10	68	-0.377116	1
Q61390	T-complex protein 1 subunit zeta-2	6	37	7	69	0.701279	1
P62961	Nuclease sensitive element-binding protein 1	8	45	11	69	0.418879	1
P61164	Alpha-centractin	6	46	5	69	0.38717	1
Q6AYQ4	Transmembrane protein 109 precursor	3	67	5	69	-0.155357	1
O89046	Coronin-1B	11	84	14	69	-0.481585	1
P70372	ELAV-like protein 1	7	45	6	70	0.439638	1
P35171	Cytochrome c oxidase polypeptide VIIa-liver/heart	2	91	2	70	-0.576304	1
Q9R0N0	Galactokinase	8	41	9	71	0.594403	1
Q10728	Protein phosphatase 1 regulatory subunit 12A	11	53	13	71	0.224035	1
Q9WUA2	Phenylalanyl-tRNA synthetase beta chain	11	62	10	71	-0.00224132	1
Q62786	Prostaglandin F2 receptor negative regulator precursor	12	70	9	71	-0.177328	1
O88941	Mannosyl-oligosaccharide glucosidase	9	84	7	71	-0.440362	1
Q64674	Spermidine synthase	7	33	12	72	0.927739	1
Q3TZZ7	Protein FAM62B.	11	34	11	72	0.88467	1
Q91WK2	Eukaryotic translation initiation factor 3 subunit 3	10	40	8	72	0.650205	1
Q9WVJ2	26S proteasome non-ATPase regulatory subunit 13	13	48	16	72	0.38717	1
Q9DC16	Endoplasmic reticulum-Golgi intermediate compartment protein 1	6	59	6	72	0.0894898	1
Q9QXY6	EH domain-containing protein 3.	6	67	8	72	-0.0939563	1
P61805	Dolichyl-diphosphooligosaccharide--protein glycosyltransferase subunitDAD1	3	99	4	72	-0.657224	1
P70398	Probable ubiquitin carboxyl-terminal hydrolase FAF-X	9	29	15	73	1.13405	1
Q63270	Iron-responsive element-binding protein 1	9	38	14	73	0.744105	1
P41498	Low molecular weight phosphotyrosine protein phosphatase	6	42	6	73	0.599715	1
Q0ZHH6	Atlastin-3.	4	60	6	73	0.0851418	1
Q9JHJ0	Tropomodulin-3	6	63	6	73	0.0147525	1
P23492	Purine nucleoside phosphorylase	5	35	4	74	0.882378	1
P34064	Proteasome subunit alpha type 5	9	37	13	74	0.802208	1
P17046	Lysosome-associated membrane glycoprotein 2 precursor	6	46	4	74	0.488099	1
Q01405	Protein transport protein Sec23A	11	56	15	74	0.204306	1
P29411	GTP:AMP phosphotransferase mitochondrial	6	61	7	74	0.0809239	1
P35559	Insulin-degrading enzyme	15	72	17	74	-0.158264	1
Q8R1V4	Transmembrane emp24 domain-containing protein 4 precursor	3	75	4	74	-0.217157	1
Q68A21	Transcriptional activator protein Pur-beta	4	33	6	75	0.986632	1
P54116	Erythrocyte band 7 integral membrane protein	5	34	7	75	0.943564	1
P63086	Mitogen-activated protein kinase 1	11	42	16	75	0.638709	1
Q99JI4	26S proteasome non-ATPase regulatory subunit 6	11	51	13	75	0.358601	1
P41350	Caveolin-1.	5	80	5	75	-0.290902	1
P07151	Beta-2-microglobulin precursor.	6	97	3	75	-0.568886	1
O08701	Arginase-2	3	38	6	76	0.802208	1
Q9WTM5	RuvB-like 2	11	39	13	76	0.764733	1
Q7TSV4	Phosphoglucomutase-2	7	49	10	76	0.435426	1
P97891	Translin.	8	52	12	76	0.349696	1
Q9DCS9	NADH dehydrogenase [ubiquinone] 1 beta subcomplex subunit 10	5	56	4	76	0.24278	1
P05943	Protein S100-A10	9	62	5	76	0.0959391	1
Q62991	Sec1 family domain-containing protein 1	10	65	10	76	0.0277676	1
P26516	26S proteasome non-ATPase regulatory subunit 7	9	83	8	76	-0.324904	1
Q61035	Histidyl-tRNA synthetase	6	89	7	76	-0.425598	1
P32198	Carnitine O-palmitoyltransferase I	11	105	8	76	-0.66411	1
Q91XU8	Phosphatidate cytidylyltransferase 2	3	65	3	77	0.0466266	1
Q5EB77	Ras-related protein Rab-18.	8	87	9	77	-0.373949	1
P30416	FK506-binding protein 4	10	97	13	77	-0.530918	1
Q8C7K6	Prenylcysteine oxidase-like precursor	7	41	8	78	0.730058	1
P62997	Splicing factor	7	41	7	78	0.730058	1
P04646	60S ribosomal protein L35a.	9	74	9	78	-0.121843	1
P47245	Nardilysin precursor	17	75	15	78	-0.141209	1
Q66H15	Protein FAM82C.	6	80	5	78	-0.234318	1
P62634	Cellular nucleic acid-binding protein	7	81	8	78	-0.25224	1
Q6AXV4	Sorting and assembly machinery component 50 homolog.	11	103	9	78	-0.59889	1
Q9WUM4	Coronin-1C	18	118	10	78	-0.795033	1
Q8K1Q0	Glycylpeptide N-tetradecanoyltransferase 1	9	39	13	79	0.820586	1
P70645	Bleomycin hydrolase	11	40	13	79	0.784061	1
Q4V888	Transmembrane protein 55A	6	47	7	79	0.5514	1
O35226	26S proteasome non-ATPase regulatory subunit 4	8	62	8	79	0.151792	1
P52303	AP-1 complex subunit beta-1	13	67	22	79	0.0398994	1
P28075	Proteasome subunit beta type 5 precursor	8	36	12	80	0.954211	1
Q4VSI4	Ubiquitin carboxyl-terminal hydrolase 7	10	43	15	80	0.697871	1
P24587	A-kinase anchor protein 5	8	51	7	80	0.451711	1
Q9EQX9	Ubiquitin-conjugating enzyme E2 N	9	67	5	80	0.0580468	1
Q4FZY0	EF-hand domain-containing protein 2	9	70	11	80	-0.00514705	1
Q64737	Trifunctional purine biosynthetic protein adenosine-3	9	71	9	80	-0.0256111	1
P02770	Serum albumin precursor.	11	88	11	80	-0.335296	1
P10960	Sulfated glycoprotein 1 precursor	11	96	8	80	-0.460827	1
Q62376	U1 small nuclear ribonucleoprotein 70 kDa	14	50	13	81	0.498202	1
Q9Z1D1	Eukaryotic translation initiation factor 3 subunit 4	8	56	10	81	0.334703	1
P08011	Microsomal glutathione S-transferase 1	6	100	5	81	-0.501798	1
Q62425	NADH dehydrogenase [ubiquinone] 1 alpha subcomplex subunit 4	5	108	5	81	-0.61283	1
Q9EPB1	Dipeptidyl-peptidase 2 precursor	8	46	9	82	0.636198	1
Q99MN1	Lysyl-tRNA synthetase	7	51	8	82	0.487335	1
O35509	Ras-related protein Rab-11B.	5	63	2	82	0.18248	1
Q9WTV0	Prolactin regulatory element-binding protein	6	74	7	82	-0.0496935	1
Q64310	Surfeit locus protein 4	5	98	3	82	-0.45495	1
P63036	DnaJ homolog subfamily A member 1	8	38	14	83	0.92932	1
P52293	Importin subunit alpha-2	9	60	9	83	0.270357	1
P97532	3-mercaptopyruvate sulfurtransferase	7	67	8	83	0.111158	1
Q4KM73	UMP-CMP kinase	9	75	9	83	-0.0515714	1
P27321	Calpastatin	12	41	13	84	0.836973	1
Q9WVB1	Ras-related protein Rab-6A	6	54	6	84	0.439638	1
P34067	Proteasome subunit beta type 4 precursor	9	55	9	84	0.413166	1
Q99376	Transferrin receptor protein 1	11	79	10	84	-0.109255	1
Q9D1Q6	Thioredoxin domain-containing protein 4 precursor	9	91	8	84	-0.313269	1
P29266	3-hydroxyisobutyrate dehydrogenase	7	67	6	85	0.14551	1
Q66JS6	Eukaryotic translation initiation factor 3 subunit 1	17	91	14	85	-0.296196	1
P04041	Glutathione peroxidase 1	8	92	6	85	-0.311963	1
Q920A6	Retinoid-inducible serine carboxypeptidase precursor	6	51	7	86	0.556047	1
Q07076	Annexin A7	9	55	7	86	0.447113	1
P59999	Actin-related protein 2/3 complex subunit 4	8	104	7	86	-0.471967	1
Q63524	Transmembrane emp24 domain-containing protein 2 precursor	8	114	10	86	-0.604417	1
Q01986	Dual specificity mitogen-activated protein kinase kinase 1	10	54	11	87	0.490264	1
Q6P7B0	Tryptophanyl-tRNA synthetase	10	92	12	87	-0.278411	1
Q6AYT3	UPF0027 protein C22orf28 homolog	17	110	15	87	-0.536208	1
P18420	Proteasome subunit alpha type 1	10	40	12	88	0.939711	1
P97310	DNA replication licensing factor MCM2	13	63	18	88	0.28436	1
P62193	26S protease regulatory subunit 4	9	71	11	88	0.111892	1
Q6AY84	Secernin-1.	10	63	19	89	0.300661	1
Q66H80	Coatomer subunit delta	13	67	15	89	0.211852	1
O35824	DnaJ homolog subfamily A member 2	9	73	11	89	0.0881167	1
Q9R0P3	S-formylglutathione hydrolase	6	74	5	89	0.0684879	1
P17702	60S ribosomal protein L28.	10	79	9	89	-0.0258394	1
Q5PQX1	Torsin-1A-interacting protein 1	8	80	8	89	-0.0439868	1
Q9JHL4	Drebrin-like protein	8	86	9	89	-0.148323	1
P40615	H/ACA ribonucleoprotein complex subunit 4	9	43	13	90	0.867796	1
P19468	Glutamate--cysteine ligase catalytic subunit	14	55	16	91	0.528643	1
Q5XI31	GPI transamidase component PIG-S	6	73	8	91	0.120178	1
P83917	Chromobox protein homolog 1	11	100	7	91	-0.333854	1
P10287	Cadherin-3 precursor	5	101	5	91	-0.348209	1
Q9QZA2	Programmed cell death 6-interacting protein	14	74	17	92	0.116316	1
P49088	Asparagine synthetase	7	48	13	93	0.756404	1
Q62871	Cytoplasmic dynein 1 intermediate chain 2	11	63	11	93	0.364087	1
Q8CIB5	Pleckstrin homology domain-containing family C member 1	11	72	11	93	0.171442	1
P62815	Vacuolar ATP synthase subunit B	9	75	10	93	0.112548	1
P02468	Laminin subunit gamma-1 precursor	16	96	13	93	-0.243596	1
P61751	ADP-ribosylation factor 4.	7	111	6	93	-0.453049	1
Q62785	28 kDa heat- and acid-stable phosphoprotein	8	61	7	94	0.426059	1
Q02253	Methylmalonate-semialdehyde dehydrogenase	8	69	7	94	0.248272	1
[truncated: 494 more rows]
