# Supplementary material for: Influence of a Hyperglycemic Microenvironment on a Diabetic Versus Healthy Rat Vascular Endothelium Reveals Distinguishable Mechanistic and Phenotypic Responses
Source: Front Physiol. 2019 May 10;10:558. doi: 10.3389/fphys.2019.00558 (PMC6524400; doi:10.3389/fphys.2019.00558)
Supplement: Supplementary file 4 [file Table_3.xlsx]

## Sheet: Table S3-GK (HG vs NG)
Supplemental Table S3. Complete proteomic comparison dataset for the GK RCMVEC high glucose versus normal glucose treated groups.
		GK RCMVECs
Accession Number	Description	Normal glucose		High glucose		Log2 Ratio	Normalized p-value
		Total Peptides	Scan count	Total Peptides	Scan count
P85108	Tubulin beta-2A chain	16	595	0	0	NG only	3.94258e-171
P07323	Gamma-enolase	8	304	0	0	NG only	1.72877e-86
Q3KRE8	Tubulin beta-2B chain	13	265	0	0	NG only	3.9056e-75
P34058	Heat shock protein HSP 90-beta	58	258	0	0	NG only	4.26613e-73
P17244	Glyceraldehyde-3-phosphate dehydrogenase	3	185	0	0	NG only	7.91633e-52
P31000	Vimentin	32	146	0	0	NG only	1.87831e-40
O35763	Moesin	36	95	0	0	NG only	1.49492e-25			Color index
P62629	Elongation factor 1-alpha 1	11	59	0	0	NG only	5.36118e-15
Q9JHY2	Sideroflexin-3	3	49	0	0	NG only	4.70112e-12			Uniquely expressed and significantly altered (p<0.05) in HG only
P09445	Elongation factor 2	15	41	0	0	NG only	1.07806e-09			Uniquely expressed and significantly altered (p<0.05) in NG only
P58775	Tropomyosin beta chain	15	39	0	0	NG only	4.20594e-09			Significantly altered (p<0.05)
P62142	Serine/threonine-protein phosphatase PP1-beta catalytic subunit	9	38	0	0	NG only	8.31131e-09
Q9WVA1	Mitochondrial import inner membrane translocase subunit Tim8 A	4	35	0	0	NG only	6.42628e-08
P60843	Eukaryotic initiation factor 4A-I	9	33	0	0	NG only	2.51745e-07
P61972	Nuclear transport factor 2	5	32	0	0	NG only	4.98577e-07
P62332	ADP-ribosylation factor 6	4	31	0	0	NG only	9.87867e-07
P19378	Heat shock cognate 71 kDa protein	13	31	0	0	NG only	9.87867e-07
Q6IG01	Keratin, type II cytoskeletal 1b	5	27	0	0	NG only	1.53032e-05
Q6GV12	3-ketodihydrosphingosine reductase precursor	2	27	0	0	NG only	1.53032e-05
O35451	Cyclic AMP-dependent transcription factor ATF-6 beta	1	26	0	0	NG only	3.04043e-05
Q00576	Phosphatidylserine synthase 1	3	26	0	0	NG only	3.04043e-05
Q8BHL4	Retinoic acid-induced protein 3	2	26	0	0	NG only	3.04043e-05
Q9JJ46	3-beta-hydroxysteroid-Delta,Delta-isomerase -Delta sterol isomerase	1	25	0	0	NG only	6.04476e-05
P20854	Hemoglobin subunit alpha	1	25	0	0	NG only	6.04476e-05
Q99NB8	Ubiquilin-4	4	25	0	0	NG only	6.04476e-05
Q9JKW1	Mitochondrial import inner membrane translocase subunit Tim22	2	24	0	0	NG only	0.000120264
Q9DCF1	Transmembrane protein 25	1	23	0	0	NG only	0.00023946
P54313	Guanine nucleotide-binding protein G/G/G subunit beta 2	6	21	0	0	NG only	0.000951832
Q4KLN6	Ribonucleoside-diphosphate reductase M2 subunit	6	21	0	0	NG only	0.000951832
Q62952	Dihydropyrimidinase-related protein 3	13	21	0	0	NG only	0.000951832
Q8R404	Protein QIL1	1	20	0	0	NG only	0.00190047
P63322	Ras-related protein Ral-A precursor	4	20	0	0	NG only	0.00190047
Q9CZX0	Elongator complex protein 3	5	19	0	0	NG only	0.00379874
P62716	Serine/threonine-protein phosphatase 2A catalytic subunit beta isoform	10	19	0	0	NG only	0.00379874
Q9ESP1	Stromal cell-derived factor 2-like protein 1 precursor	1	19	0	0	NG only	0.00379874
Q6ZQ11	Chondroitin sulfate synthase 1	1	18	0	0	NG only	0.00760234
Q8R2I0	Forkhead box protein E1	1	18	0	0	NG only	0.00760234
Q8R366	Immunoglobulin superfamily member 8 precursor	3	18	0	0	NG only	0.00760234
Q99ND9	RWD domain-containing protein 1	2	18	0	0	NG only	0.00760234
P02773	Alpha-fetoprotein precursor	1	17	0	0	NG only	0.0152349
Q5XI13	Glutamate-rich WD repeat-containing protein 1	3	17	0	0	NG only	0.0152349
Q923S9	Ras-related protein Rab-30	5	17	0	0	NG only	0.0152349
Q8C0E3	Tripartite motif-containing protein 47	5	17	0	0	NG only	0.0152349
Q9WTZ8	Protein BEX2	1	16	0	0	NG only	0.0305761
O35161	Cadherin EGF LAG seven-pass G-type receptor 1	2	16	0	0	NG only	0.0305761
Q8BGC0	HIV Tat-specific factor 1 homolog	3	16	0	0	NG only	0.0305761
P10833	Ras-related protein R-Ras	3	16	0	0	NG only	0.0305761
Q9R0N7	Synaptotagmin-7	1	16	0	0	NG only	0.0305761
O88813	Long-chain-fatty-acid--CoA ligase 5	0	0	8	70	HG only	9.37504e-20
Q9CQ54	NADH dehydrogenase ubiquinone 1 subunit C2	0	0	3	44	HG only	1.51846e-11
Q9CQJ8	NADH dehydrogenase ubiquinone 1 beta subcomplex subunit 9	0	0	1	40	HG only	2.81392e-10
Q9CX13	Cornichon homolog 4	0	0	1	34	HG only	2.26543e-08
Q9JHX2	Transcription factor Sp5	0	0	2	30	HG only	4.25701e-07
Q00972	3-methyl-2-oxobutanoate dehydrogenase lipoamide kinase,mitochondrial precursor	0	0	1	29	HG only	8.87393e-07
Q4KM98	Uncharacterized protein C2orf33 homolog	0	0	4	29	HG only	8.87393e-07
Q9JKF7	Mitochondrial 39S ribosomal protein L39	0	0	3	27	HG only	3.86248e-06
O35457	C-C chemokine receptor-like 2	0	0	1	25	HG only	1.68542e-05
Q6AY72	UPF0449 protein C19orf25 homolog	0	0	2	24	HG only	3.52443e-05
Q07439	Heat shock 70 kDa protein 1A/1B	0	0	3	24	HG only	3.52443e-05
Q6AYR4	Torsin-2A precursor	0	0	1	23	HG only	7.37586e-05
O35532	C-4 methylsterol oxidase	0	0	3	22	HG only	0.000154492
P36860	Ras-related protein Ral-B precursor	0	0	5	22	HG only	0.000154492
P97943	Scavenger receptor class B member 1	0	0	2	22	HG only	0.000154492
P0C0K5	Hepatitis A virus cellular receptor 2 homolog	0	0	1	22	HG only	0.000154492
Q8R4C0	Calpain-5	0	0	3	21	HG only	0.000323893
P12788	Trypsin-4 precursor	0	0	1	21	HG only	0.000323893
Q99MR8	Methylcrotonoyl-CoA carboxylase subunit alpha, mitochondrial precursor	0	0	4	20	HG only	0.00067973
Q8BHK1	Non-imprinted in Prader-Willi/Angelman syndrome region protein 1homolog	0	0	1	19	HG only	0.00142809
Q3TRM4	Neuropathy target esterase	0	0	1	19	HG only	0.00142809
Q9CZT5	Vasorin precursor	0	0	2	19	HG only	0.00142809
Q62671	E3 ubiquitin-protein ligase EDD1	0	0	5	18	HG only	0.00300404
P41682	Alcohol dehydrogenase class 4 mu/sigma chain	0	0	4	18	HG only	0.00300404
Q9CZ83	39S ribosomal protein L55, mitochondrial precursor	0	0	1	18	HG only	0.00300404
Q5BJS0	Putative ATP-dependent RNA helicase DHX30	0	0	4	17	HG only	0.00632769
Q9DCU6	Mitochondrial 39S ribosomal protein L4	0	0	3	17	HG only	0.00632769
P70122	Shwachman-Bodian-Diamond syndrome protein homolog	0	0	3	17	HG only	0.00632769
O70352	CD82 antigen	0	0	2	16	HG only	0.0133488
P42867	UDP-N-acetylglucosamine--dolichyl-phosphate N-acetylglucosaminephosphotransferase	0	0	1	16	HG only	0.0133488
Q5M872	Dipeptidase 2 precursor	0	0	4	15	HG only	0.0282081
P07861	Neprilysin	0	0	3	15	HG only	0.0282081
Q9DCZ4	Apolipoprotein O	0	0	1	15	HG only	0.0282081
Q9D7A8	Armadillo repeat-containing protein 1	0	0	2	15	HG only	0.0282081
Q5XJW2	Growth arrest and DNA-damage-inducible proteins-interacting protein 1	0	0	2	15	HG only	0.0282081
Q8C7E7	Genethonin-1	0	0	1	15	HG only	0.0282081
Q9JK38	Glucosamine 6-phosphate N-acetyltransferase	0	0	2	15	HG only	0.0282081
Q8C5U9	Ubiquilin-3	0	0	1	15	HG only	0.0282081
O54715	Vacuolar ATP synthase subunit S1 precursor	0	0	1	15	HG only	0.0282081
P35565	Calnexin precursor	31	1043	41	2407	1.27824	7.31411e-134
P63018	Heat shock cognate 71 kDa protein	36	2565	30	1083	-1.17219	2.31142e-117
P63039	60 kDa heat shock protein, mitochondrial precursor	46	2197	53	3663	0.809229	2.4075e-95
P30427	Plectin-1	90	469	122	1289	1.53033	1.09279e-93
Q68FR6	Elongation factor 1-gamma	35	1218	16	372	-1.6394	2.75588e-92
P07943	Aldose reductase	30	830	18	189	-2.06299	6.15035e-86
Q68FY0	Ubiquinol-cytochrome-c reductase complex core protein 1, mitochondrialprecursor	3	20	15	353	4.21333	2.86636e-80
P15429	Beta-enolase	10	327	1	16	-4.28141	4.95672e-70
P04764	Alpha-enolase	46	6109	30	7847	0.432943	6.38264e-66
P98158	Low-density lipoprotein receptor-related protein 2 precursor	64	705	34	188	-1.83515	6.56905e-62
P62138	Serine/threonine-protein phosphatase PP1-alpha catalytic subunit	13	234	2	4	-5.79863	1.65238e-58
Q8BTM8	Filamin-A	109	2001	75	1032	-0.88354	1.72399e-56
P13383	Nucleolin	39	920	22	325	-1.42946	3.26305e-56
P45592	Cofilin-1	19	568	16	1168	1.11182	8.63041e-51
P49911	Acidic leucine-rich nuclear phosphoprotein 32 family member A	14	400	9	919	1.2718	1.89833e-49
Q9Z1P2	Alpha-actinin-1	63	768	27	275	-1.40994	1.40755e-45
P10111	Peptidyl-prolyl cis-trans isomerase A	14	466	11	964	1.12044	4.26076e-42
Q9ES40	PRA1 family protein 3	2	8	5	159	4.38462	5.16201e-36
P69897	Tubulin beta-5 chain	21	344	3	76	-2.1066	2.21861e-35
P11915	Nonspecific lipid-transfer protein	9	41	16	239	2.61505	7.6304e-34
Q9QXQ0	Alpha-actinin-4	60	174	8	12	-3.78624	5.82279e-33
Q6P0K8	Junction plakoglobin	3	8	13	148	4.28119	8.32564e-33
Q6IFV1	Keratin, type I cytoskeletal 14	27	499	12	167	-1.50745	4.08787e-32
P04937	Fibronectin precursor	51	792	27	356	-1.08188	2.53242e-30
Q80X90	Filamin-B	66	591	33	232	-1.27729	2.10149e-29
Q2TA68	Dynamin-like 120 kDa protein, mitochondrial precursor	8	10	18	139	3.86875	2.50254e-28
P11762	Galectin-1	9	636	9	271	-1.159	5.62827e-27
Q641X8	Eukaryotic translation initiation factor 3 subunit 6	16	151	3	13	-3.46623	3.81665e-26
O89086	Putative RNA-binding protein 3	8	198	3	32	-2.55762	3.80298e-25
P62329	Thymosin beta-4	1	6	8	111	4.28119	4.77907e-24
P04642	L-lactate dehydrogenase A chain	30	873	23	449	-0.887528	1.31221e-23
P11608	ATP synthase protein 8	3	138	1	13	-3.33635	7.87595e-23
P07687	Epoxide hydrolase 1	14	142	23	354	1.3896	1.32278e-20
Q63413	Spliceosome RNA helicase Bat1	14	29	10	157	2.50838	2.33627e-20
Q62745	CD81 antigen	2	50	2	199	2.06451	2.74691e-20
P30904	Macrophage migration inhibitory factor	5	288	4	89	-1.62245	7.91365e-20
P13697	NADP-dependent malic enzyme	19	211	11	50	-2.0055	2.08126e-19
Q62969	Prostacyclin synthase	28	868	32	1271	0.621936	3.89395e-19
P26231	Catenin alpha-1	31	318	33	587	0.956072	1.47079e-18
P52296	Importin subunit beta-1	43	537	20	254	-1.00836	2.00244e-17
P82995	Heat shock protein HSP 90-alpha	77	2060	49	1425	-0.459944	9.19627e-17
Q05175	Brain acid soluble protein 1	19	726	15	395	-0.806378	5.37048e-16
P56574	Isocitrate dehydrogenase NADP, mitochondrial precursor -specific ICDH	16	324	16	124	-1.31392	7.24711e-16
P62815	Vacuolar ATP synthase subunit B, brain isoform	10	93	11	249	1.49258	1.21596e-15
P97852	Peroxisomal multifunctional enzyme type 2	6	30	16	138	2.27337	2.1346e-15
Q03145	Ephrin type-A receptor 2	14	116	4	16	-2.78624	2.26551e-15
Q5U2Z3	Nucleosome assembly protein 1-like 4	11	84	11	233	1.54361	2.40521e-15
P11980	Pyruvate kinase isozymes M1/M2	71	3030	51	2251	-0.357013	3.29004e-15
P31399	ATP synthase D chain, mitochondrial	7	176	9	366	1.12801	9.21545e-15
Q05096	Myosin-Ib	3	14	7	99	2.89374	2.00832e-14
Q9Z270	Vesicle-associated membrane protein-associated protein A	10	253	15	468	0.95911	2.06072e-14
O88600	Heat shock 70 kDa protein 4	47	260	32	477	0.947216	2.21111e-14
Q4QRB4	Tubulin beta-3 chain	15	65	1	2	-4.95063	1.94382e-13
O08810	116 kDa U5 small nuclear ribonucleoprotein component	18	35	15	139	2.0614	1.94727e-13
Q8BU30	Isoleucyl-tRNA synthetase, cytoplasmic	17	154	7	37	-1.98559	2.50604e-13
Q68FY1	Nucleoporin NUP53	1	2	7	60	4.97863	2.63817e-13
P05197	Elongation factor 2	59	2720	58	2027	-0.352522	4.83738e-13
P82471	Guanine nucleotide-binding protein G subunit alpha	2	4	4	66	4.11613	6.24423e-13
O88767	Protein DJ-1	16	165	9	336	1.09773	1.11009e-12
P62268	40S ribosomal protein S23	6	160	4	42	-1.85787	1.50423e-12
P50547	CTP synthase 1	8	82	2	8	-3.28581	2.05875e-12
Q7M0E3	Destrin	15	206	12	389	0.988864	2.62027e-12
Q07936	Annexin A2	41	1154	44	1508	0.457732	2.91563e-12
P52293	Importin subunit alpha-2	9	83	3	9	-3.13338	6.17499e-12
P27952	40S ribosomal protein S2	16	382	7	180	-1.01384	7.66817e-12
P10860	Glutamate dehydrogenase 1, mitochondrial precursor	26	700	31	982	0.560107	2.10836e-11
Q8BFY9	Transportin-1	18	140	11	35	-1.92826	2.35508e-11
P62963	Profilin-1	8	272	8	467	0.851554	2.50994e-11
Q8BKC5	Importin beta-3	38	555	23	306	-0.787218	4.21831e-11
Q6P9V9	Tubulin alpha-1B chain	3	62	8	174	1.56049	4.51107e-11
P63331	Serine/threonine-protein phosphatase 2A catalytic subunit alphaisoform	12	150	5	41	-1.79953	5.12866e-11
O54861	Sortilin precursor	3	21	8	99	2.30878	1.28095e-10
P25206	DNA replication licensing factor MCM3	19	138	9	36	-1.86686	1.4028e-10
Q6PDM2	Splicing factor, arginine/serine-rich 1	14	250	10	101	-1.23583	2.02769e-10
Q8VD48	Dehydrogenase/reductase SDR family member 9 precursor	7	58	2	3	-4.20128	2.20718e-10
Q9WU82	Catenin beta-1	14	127	18	265	1.1329	4.06352e-10
P21396	Amine oxidase flavin-containing A	19	275	16	460	0.813941	4.10536e-10
Q9R1T1	Barrier-to-autointegration factor	3	36	6	124	1.85601	7.01464e-10
P30349	Leukotriene A-4 hydrolase hydrolase	23	158	12	49	-1.61733	9.35399e-10
P11030	Acyl-CoA-binding protein	5	20	6	93	2.28897	1.06198e-09
Q6IG02	Keratin, type II cytoskeletal 2 epidermal	2	8	3	66	3.11613	1.08093e-09
P15684	Aminopeptidase N	11	62	12	166	1.49258	1.23947e-09
Q63617	Hypoxia up-regulated protein 1 precursor	34	717	35	978	0.5196	1.35477e-09
P52925	High mobility group protein B2	9	26	8	104	2.07174	1.58074e-09
Q6AXX6	Uncharacterized protein C10orf58 homolog precursor	4	9	6	67	2.9679	2.73321e-09
P04256	Heterogeneous nuclear ribonucleoprotein A1	26	398	15	206	-0.878386	2.82631e-09
Q9EQH3	Vacuolar protein sorting-associated protein 35	24	164	10	54	-1.53093	3.01549e-09
P09495	Tropomyosin alpha-4 chain	36	131	7	36	-1.79176	3.02802e-09
P30839	Fatty aldehyde dehydrogenase	11	178	14	327	0.949152	3.80944e-09
Q9D6M3	Mitochondrial glutamate carrier 1 symporter 1	3	32	5	113	1.89192	4.37255e-09
Q4QQV3	E2-induced gene 5 protein homolog	2	24	4	98	2.10149	4.77271e-09
Q9D0M3	Cytochrome c1 heme protein, mitochondrial precursor	4	53	10	148	1.55327	5.59346e-09
Q63945	Protein SET	9	249	7	107	-1.1468	6.14441e-09
O35244	Peroxiredoxin-6	18	494	18	711	0.597077	8.25186e-09
Q63009	Protein arginine N-methyltransferase 1	17	157	10	52	-1.52244	1.17216e-08
Q63279	Keratin, type I cytoskeletal 19	4	11	15	69	2.72083	1.41192e-08
P37199	Nuclear pore complex protein Nup155	4	22	9	92	2.13587	1.42834e-08
Q9JMA1	Ubiquitin carboxyl-terminal hydrolase 14	14	142	8	44	-1.61858	1.55927e-08
P11240	Cytochrome c oxidase subunit 5A, mitochondrial precursor	8	182	12	327	0.917091	1.70001e-08
Q4V8C2	Centromere/kinetochore protein zw10 homolog	1	1	8	40	5.39367	1.70762e-08
Q9QZD9	Eukaryotic translation initiation factor 3 subunit 2	14	103	2	24	-2.0298	2.00337e-08
Q569A6	ER lumen protein retaining receptor 1	5	63	3	7	-3.09819	2.33348e-08
Q2TL32	Zinc finger UBR1-type protein 1	30	126	13	36	-1.73562	2.59444e-08
Q9R1Z0	Voltage-dependent anion-selective channel protein 3	3	48	5	136	1.57424	2.9187e-08
Q9JHY1	Junctional adhesion molecule A precursor	5	42	1	1	-5.32058	3.31431e-08
P11662	NADH-ubiquinone oxidoreductase chain 2	1	13	1	72	2.54122	3.3148e-08
Q6P9T8	Tubulin beta-2C chain	17	471	8	266	-0.752562	3.41197e-08
Q6PCT3	Tumor protein D54	12	121	10	243	1.07769	3.51587e-08
Q02053	Ubiquitin-activating enzyme E1 X	36	584	25	352	-0.658654	5.37871e-08
Q9D1Q6	Thioredoxin domain-containing protein 4 precursor	8	84	6	189	1.24166	6.31994e-08
P42123	L-lactate dehydrogenase B chain	10	19	9	83	2.19885	7.23502e-08
P27274	CD59 glycoprotein precursor	4	52	1	4	-3.6287	7.64756e-08
P62850	40S ribosomal protein S24	5	100	3	24	-1.98716	8.09653e-08
P81795	Eukaryotic translation initiation factor 2 subunit 3	16	67	14	163	1.35438	8.56594e-08
Q64119	Myosin light polypeptide 6	11	110	7	225	1.10416	8.65781e-08
P55012	Solute carrier family 12 member 2	10	66	4	9	-2.80273	8.98255e-08
Q8CGC7	Bifunctional aminoacyl-tRNA synthetase	36	449	21	254	-0.750148	1.22126e-07
Q921M3	Splicing factor 3B subunit 3	27	287	11	139	-0.974227	1.30774e-07
Q8BWR8	Rhophilin-2	1	44	2	2	-4.38769	1.41457e-07
P32198	Carnitine O-palmitoyltransferase I, liver isoform	8	76	11	175	1.27502	1.45024e-07
Q5U305	ER lumen protein retaining receptor 2	4	54	3	5	-3.36122	1.49573e-07
Q8BSY0	Aspartyl/asparaginyl beta-hydroxylase	3	16	5	75	2.30056	2.0677e-07
Q8R0G9	Nuclear pore complex protein Nup133	2	2	7	40	4.39367	2.60723e-07
P15978	Class I histocompatibility antigen, Non-RT1A alpha-1 chain precursor	5	43	2	2	-4.35453	2.67481e-07
Q6AYZ1	Tubulin alpha-1C chain	3	107	2	29	-1.81175	2.99389e-07
Q8VIJ5	Bifunctional protein NCOAT	14	153	10	55	-1.40429	3.82301e-07
P40615	H/ACA ribonucleoprotein complex subunit 4	13	90	5	21	-2.0278	4.86934e-07
Q9D0S9	Histidine triad nucleotide-binding protein 2	1	1	2	35	5.20102	5.84042e-07
P48675	Desmin	14	121	17	234	1.02324	5.96008e-07
Q5XHY5	Threonyl-tRNA synthetase, cytoplasmic	31	296	17	150	-0.908896	8.6967e-07
P19234	NADH dehydrogenase ubiquinone flavoprotein 2, mitochondrialprecursor	5	52	8	134	1.43739	9.08823e-07
Q6AXN4	Nucleoporin NDC1	5	41	1	2	-4.28581	9.54372e-07
Q9JKF1	Ras GTPase-activating-like protein IQGAP1	50	457	30	267	-0.703616	9.89146e-07
P43245	Multidrug resistance protein 1	19	183	6	75	-1.21514	1.00403e-06
Q63507	60S ribosomal protein L14	9	128	6	42	-1.53594	1.00908e-06
Q9WUA2	Phenylalanyl-tRNA synthetase beta chain	10	71	4	13	-2.37757	1.10793e-06
Q91YT0	NADH-ubiquinone oxidoreductase 51 kDa subunit, mitochondrial precursor	1	1	10	34	5.1592	1.18265e-06
P97519	Hydroxymethylglutaryl-CoA lyase, mitochondrial	1	7	2	52	2.96482	1.19047e-06
Q99K85	Phosphoserine aminotransferase	15	227	8	104	-1.05437	1.30404e-06
P04797	Glyceraldehyde-3-phosphate dehydrogenase	22	2531	20	1990	-0.275201	1.38916e-06
Q5M819	Phosphoserine phosphatase	7	47	1	4	-3.48285	1.56598e-06
Q9EPH2	MARCKS-related protein	5	273	6	136	-0.933556	1.84732e-06
Q6AY84	Secernin-1	19	89	7	22	-1.94456	1.99111e-06
Q91WS0	Zinc finger CDGSH domain-containing protein 1	3	31	3	98	1.73225	2.10709e-06
P26453	Basigin precursor	7	122	12	230	0.986491	3.02743e-06
P37880	Arginyl-tRNA synthetase, cytoplasmic	11	62	3	10	-2.56053	3.0529e-06
Q62470	Integrin alpha-3 precursor	5	64	5	11	-2.46883	3.7431e-06
P62902	60S ribosomal protein L31	6	99	3	28	-1.75026	4.21002e-06
Q8K1Q0	Glycylpeptide N-tetradecanoyltransferase 1	13	79	2	18	-2.06212	4.64422e-06
Q9EPL8	Importin-7	18	164	11	66	-1.24142	4.73691e-06
P48679	Lamin-A	54	765	42	980	0.42906	4.89485e-06
Q64542	Plasma membrane calcium-transporting ATPase 4	4	33	11	99	1.6567	6.09876e-06
P20070	NADH-cytochrome b5 reductase 3	13	224	17	357	0.744164	6.78439e-06
P24587	A-kinase anchor protein 5	7	80	4	19	-2.00226	7.6715e-06
P07151	Beta-2-microglobulin precursor	3	75	5	162	1.18277	8.86513e-06
Q9CQD1	Ras-related protein Rab-5A	7	124	5	43	-1.45619	9.32464e-06
Q62736	Non-muscle caldesmon	31	284	23	148	-0.868555	9.39041e-06
P62243	40S ribosomal protein S8	14	375	8	214	-0.737541	1.00078e-05
P37397	Calponin-3	13	171	6	72	-1.17619	1.09418e-05
Q99P39	Cysteine desulfurase, mitochondrial precursor	3	11	8	57	2.4452	1.31074e-05
P52482	Ubiquitin-conjugating enzyme E2 E1	1	2	2	34	4.1592	1.55586e-05
Q9CR41	Huntingtin-interacting protein HYPK	3	6	6	45	2.97863	1.85768e-05
Q63598	Plastin-3	28	210	13	99	-1.01315	2.14036e-05
Q9DCH4	Eukaryotic translation initiation factor 3 subunit 5	8	95	2	28	-1.69076	2.31062e-05
P49088	Asparagine synthetase glutamine-hydrolyzing	13	93	6	27	-1.71253	2.44871e-05
P08430	UDP-glucuronosyltransferase 1-6 precursor	7	57	8	133	1.29413	2.47939e-05
P05371	Clusterin precursor	6	22	11	77	1.87909	2.48788e-05
P29975	Aquaporin-1	6	55	7	130	1.31275	2.50743e-05
Q4TU93	Macrophage mannose receptor 2 precursor	12	53	9	127	1.3325	2.51806e-05
Q3SWT4	IWS1 homolog	1	2	3	33	4.11613	3.06508e-05
P48500	Triosephosphate isomerase	22	769	20	526	-0.476182	3.33596e-05
P63326	40S ribosomal protein S10	9	103	4	33	-1.57037	3.63186e-05
P35278	Ras-related protein Rab-5C	8	211	7	101	-0.991149	3.76385e-05
Q9JLT0	Myosin-10	58	380	50	534	0.562579	3.87589e-05
Q62991	Sec1 family domain-containing protein 1	10	76	16	159	1.13669	4.00725e-05
Q9CR60	Vesicle transport protein GOT1B	2	13	3	59	2.25394	4.18874e-05
Q63269	Inositol 1,4,5-trisphosphate receptor type 3	27	212	15	102	-0.983757	4.30721e-05
Q5XFW8	Protein SEC13 homolog	5	47	3	6	-2.89789	4.43593e-05
P47753	F-actin capping protein subunit alpha-1	7	39	7	104	1.48678	4.55957e-05
Q6ZQ58	La-related protein 1	7	41	3	4	-3.28581	5.60997e-05
P13437	3-ketoacyl-CoA thiolase, mitochondrial	3	4	6	38	3.31967	5.75968e-05
P13084	Nucleophosmin	15	367	9	214	-0.706431	5.76716e-05
Q71FK5	Actin, cytoplasmic 1	11	1981	19	2252	0.256716	5.97139e-05
P04041	Glutathione peroxidase 1	6	85	9	170	1.07174	6.57182e-05
Q8VDM4	26S proteasome non-ATPase regulatory subunit 2	32	279	23	150	-0.823564	6.63804e-05
Q8BGQ7	Alanyl-tRNA synthetase, cytoplasmic	6	65	5	14	-2.14327	6.7285e-05
O54980	Synaptogyrin-2	2	14	2	60	2.17127	7.04391e-05
P63281	SUMO-conjugating enzyme UBC9	5	67	1	15	-2.08746	7.12676e-05
Q8CJC2	C-jun-amino-terminal kinase-interacting protein 4	5	21	10	73	1.86925	7.18705e-05
Q05982	Nucleoside diphosphate kinase A	12	324	9	183	-0.752412	7.39771e-05
Q6AYG5	Enoyl-CoA hydratase domain-containing protein 1	4	43	6	109	1.41366	7.5011e-05
Q9DBE8	Alpha-1,3-mannosyltransferase ALG2 GlcNAc-PP-dolichol mannosyltransferase	1	7	3	45	2.75624	7.84804e-05
Q63610	Tropomyosin alpha-3 chain	36	101	6	33	-1.54208	8.07035e-05
Q80U62	Protein KIAA0226	1	1	3	28	4.87909	8.08858e-05
Q64559	Cytosolic acyl coenzyme A thioester hydrolase	8	51	2	8	-2.60069	8.11288e-05
Q8K0V4	CCR4-NOT transcription complex subunit 3	3	24	4	78	1.77218	8.1487e-05
P50398	Rab GDP dissociation inhibitor alpha	26	264	16	140	-0.843373	8.51059e-05
Q91YN5	UDP-N-acetylhexosamine pyrophosphorylase	5	30	1	1	-4.83515	8.72151e-05
P83941	Transcription elongation factor B polypeptide 1	4	53	1	9	-2.48626	0.000100725
P11250	60S ribosomal protein L34	5	53	3	9	-2.48626	0.000100725
P50309	Glucose-6-phosphate isomerase	4	114	4	41	-1.4036	0.000111136
Q64232	Synaptic glycoprotein SC2	8	48	10	115	1.33227	0.000139416
P13832	Myosin regulatory light chain 2-A, smooth muscle isoform	9	113	6	41	-1.39089	0.000161038
P30009	Myristoylated alanine-rich C-kinase substrate	10	161	9	71	-1.10943	0.000161905
Q9JJP9	Ubiquilin-1	6	29	1	1	-4.78624	0.000167731
Q69ZN7	Myoferlin	72	1227	76	1450	0.312656	0.000177058
P04182	Ornithine aminotransferase, mitochondrial precursor	12	272	11	400	0.628132	0.000179866
O89049	Thioredoxin reductase 1, cytoplasmic	26	430	15	266	-0.621172	0.000182296
Q80ZK9	WD and tetratricopeptide repeats protein 1	2	39	2	4	-3.21366	0.000182568
Q8K386	Ras-related protein Rab-15	1	47	2	7	-2.6755	0.000185527
Q63081	Protein disulfide-isomerase A6 precursor	23	825	25	1019	0.376426	0.000187095
O88797	Disabled homolog 2	14	46	18	111	1.34259	0.000203938
Q9CSB5	General transcription factor II-I	7	56	2	11	-2.27618	0.000228082
O08839	Myc box-dependent-interacting protein 1	5	19	8	67	1.8899	0.000230294
O55125	Protein NipSnap1	6	29	8	84	1.60607	0.00024052
P52944	PDZ and LIM domain protein 1	20	204	12	101	-0.942475	0.000267051
P63245	Guanine nucleotide-binding protein subunit beta 2-like 1	24	403	13	247	-0.63453	0.000279895
O35343	Importin subunit alpha-4	6	51	3	9	-2.43076	0.000287408
Q8BP48	Methionine aminopeptidase 1	4	28	1	1	-4.73562	0.00032243
O55164	Multiple PDZ domain protein	1	1	6	26	4.77218	0.000329586
Q8VIH7	Cysteine and tyrosine-rich protein 1 precursor	1	1	1	26	4.77218	0.000329586
P59729	Ras and Rab interactor 3	1	1	3	26	4.77218	0.000329586
O35593	26S proteasome non-ATPase regulatory subunit 14	5	58	6	127	1.20244	0.000369658
P56571	ES1 protein homolog, mitochondrial precursor	5	46	9	109	1.31636	0.000436432
P70398	Probable ubiquitin carboxyl-terminal hydrolase FAF-X	15	73	6	20	-1.79616	0.000452693
P20070	NADH-cytochrome b5 reductase	2	2	5	29	3.92972	0.00045618
Q9D6Z1	Nucleolar protein 5A	12	115	7	203	0.891584	0.000521702
Q91YN9	BAG family molecular chaperone regulator 2	3	31	1	2	-3.88246	0.000524117
P08503	Medium-chain specific acyl-CoA dehydrogenase, mitochondrial precursor	1	5	6	37	2.95926	0.000539705
P50399	Rab GDP dissociation inhibitor beta	21	45	2	7	-2.61276	0.000550021
P46061	Ran GTPase-activating protein 1	10	96	11	33	-1.46883	0.000570593
P27605	Hypoxanthine-guanine phosphoribosyltransferase	10	238	8	127	-0.834395	0.000591263
P13596	Neural cell adhesion molecule 1, 140 kDa isoform precursor	14	116	6	45	-1.29439	0.000597423
Q9JLB2	MAGUK p55 subfamily member 5	2	12	10	52	2.18722	0.000597815
Q8BL97	Splicing factor, arginine/serine-rich 7	4	34	3	3	-3.43076	0.00060744
P97532	3-mercaptopyruvate sulfurtransferase	8	83	6	160	1.01863	0.000655222
Q60722	Transcription factor 4	1	1	1	25	4.71559	0.000664754
Q8C8U0	Liprin-beta-1	7	22	12	70	1.74159	0.000667175
Q9JHW1	Carboxypeptidase D precursor	9	33	11	88	1.48678	0.000673439
P37996	ADP-ribosylation factor-like protein 3	9	65	11	135	1.12619	0.000716458
P69893	Tubulin beta-1 chain	21	605	18	410	-0.489573	0.000717547
P63088	Serine/threonine-protein phosphatase PP1-gamma catalytic subunit	10	42	2	6	-2.73562	0.000723559
P11884	Aldehyde dehydrogenase, mitochondrial precursor	20	611	19	775	0.414762	0.000781482
P83732	60S ribosomal protein L24	8	107	7	40	-1.3478	0.00078535
O35049	Sphingomyelin phosphodiesterase 3	5	49	4	9	-2.37305	0.0008118
O70133	ATP-dependent RNA helicase A	17	104	17	187	0.918193	0.000844497
P63081	Vacuolar ATP synthase 16 kDa proteolipid subunit	6	52	6	116	1.22928	0.000852574
Q923D2	Flavin reductase	4	52	2	116	1.22928	0.000852574
Q9ER34	Aconitate hydratase, mitochondrial precursor	32	838	36	1021	0.356699	0.000853278
P46002	Platelet-activating factor receptor	2	3	2	31	3.44097	0.00087055
Q6AYB5	Signal recognition particle 54 kDa protein	2	3	9	31	3.44097	0.00087055
P53987	Monocarboxylate transporter 1	7	182	6	89	-0.960323	0.000934678
Q4V7C6	GMP synthase glutamine-hydrolyzing	18	134	15	225	0.81943	0.000958538
Q8K2Z4	Condensin complex subunit 1	6	30	1	2	-3.83515	0.000979123
Q2PS20	Junctophilin-2	3	5	5	36	2.91974	0.000992621
P17077	60S ribosomal protein L9	9	258	7	143	-0.779617	0.00100428
P21708	Mitogen-activated protein kinase 3	4	18	9	62	1.85601	0.001081
P39032	60S ribosomal protein L36	4	47	4	108	1.27204	0.00110221
Q9R0P3	S-formylglutathione hydrolase	5	89	5	30	-1.4971	0.00114317
P23928	Alpha-crystallin B chain -crystallin	10	168	9	80	-0.998651	0.00116257
P41499	Tyrosine-protein phosphatase non-receptor type 11	10	41	1	6	-2.70085	0.00125586
Q8CCK0	Core histone macro-H2A2	1	1	2	24	4.6567	0.00133996
P21807	Peripherin	26	212	21	319	0.661231	0.00138285
Q9ER72	Cysteinyl-tRNA synthetase, cytoplasmic	24	205	11	106	-0.879821	0.0013968
Q4G061	Eukaryotic translation initiation factor 3 subunit 9	33	262	17	147	-0.762012	0.00141825
P24051	40S ribosomal protein S27-like protein	4	15	4	56	1.9722	0.00143271
Q80Z29	Nicotinamide phosphoribosyltransferase	4	15	3	56	1.9722	0.00143271
P01346	Insulin-like growth factor II precursor	2	101	2	181	0.913373	0.00153065
Q8R1V4	Transmembrane emp24 domain-containing protein 4 precursor	4	74	7	145	1.04219	0.00157621
P63312	Thymosin beta-10	1	3	2	30	3.39367	0.00166042
P59383	Protein C20orf75 homolog precursor	2	3	1	30	3.39367	0.00166042
Q66HA8	Heat shock protein 105 kDa	34	332	22	200	-0.659445	0.00178805
P15178	Aspartyl-tRNA synthetase, cytoplasmic	20	150	10	69	-1.04856	0.00185557
Q9D662	Protein transport protein Sec23B	10	60	4	15	-1.92826	0.00192353
P50431	Serine hydroxymethyltransferase, cytosolic	4	45	2	8	-2.42011	0.00195784
P00388	NADPH--cytochrome P450 reductase	11	119	13	203	0.842257	0.00210685
P02262	Histone H2A type 1	8	143	11	233	0.776053	0.0022002
Q673L6	Telomerase reverse transcriptase	5	7	3	39	2.54979	0.00257804
Q5I043	Ubiquitin carboxyl-terminal hydrolase 28	1	1	2	23	4.5953	0.00269926
P53702	Cytochrome c-type heme lyase	3	13	6	51	2.04372	0.00272198
O35465	FK506-binding protein 8	7	82	6	154	0.980973	0.00272694
Q4KM49	Tyrosyl-tRNA synthetase, cytoplasmic	29	290	17	170	-0.69878	0.00281241
Q63357	Myosin-Id	11	53	15	114	1.17671	0.00287851
Q925I1	ATPase family AAA domain-containing protein 3	13	150	11	70	-1.0278	0.0029015
P48721	Stress-70 protein, mitochondrial precursor	40	1632	39	1285	-0.273134	0.00290445
P35559	Insulin-degrading enzyme	17	74	6	23	-1.61415	0.00320424
Q03344	ATPase inhibitor, mitochondrial precursor	3	5	5	34	2.83727	0.00332992
Q62425	NADH dehydrogenase ubiquinone 1 alpha subcomplex subunit 4	5	81	3	27	-1.51322	0.0033711
P20171	GTPase HRas precursor	5	28	2	2	-3.73562	0.00340318
P11232	Thioredoxin	10	164	8	257	0.719811	0.00343804
Q64674	Spermidine synthase	12	72	3	22	-1.63875	0.00345442
P49432	Pyruvate dehydrogenase E1 component subunit beta, mitochondrialprecursor	13	147	15	236	0.754709	0.0035559
P17852	Integrin alpha-3 precursor	9	137	7	62	-1.0721	0.00387082
P07632	Superoxide dismutase Cu-Zn	8	192	13	290	0.666685	0.00415012
Q52KK3	Mitochondrial carrier triple repeat protein 1	1	4	2	31	3.02593	0.00467146
P21300	Aldose reductase-related protein 1	6	121	4	52	-1.14669	0.00474753
O70173	Phosphatidylinositol 4-phosphate 3-kinase C2 domain-containing subunit gamma	3	45	3	101	1.2381	0.00490244
Q5XIT9	Methylcrotonoyl-CoA carboxylase beta chain, mitochondrial precursor	5	17	12	57	1.81717	0.00505394
Q8VHF5	Citrate synthase, mitochondrial precursor	12	158	12	248	0.722154	0.0050864
Q64632	Integrin beta-4 precursor	27	218	14	119	-0.801628	0.00519742
P48037	Annexin A6	38	321	32	439	0.523386	0.00538774
O89039	G-protein coupled receptor RDC1 homolog	1	1	2	22	4.53117	0.00543368
Q00715	Histone H2B type 1	11	114	5	193	0.831305	0.00554415
Q02874	Core histone macro-H2A1	14	227	11	330	0.611512	0.00570418
Q3T1J1	Eukaryotic translation initiation factor 5A-1	16	1104	17	1287	0.29301	0.00577915
P24329	Thiosulfate sulfurtransferase	2	5	4	33	2.7942	0.006072
Q8C0E2	Vacuolar protein sorting-associated protein 26B	8	27	1	2	-3.68315	0.00633062
O55096	Dipeptidyl-peptidase 3	31	340	17	211	-0.616553	0.00637137
O35814	Stress-induced-phosphoprotein 1	47	400	31	527	0.469541	0.00659868
Q9R112	Sulfide:quinone oxidoreductase, mitochondrial precursor	25	934	22	695	-0.354671	0.00669382
P55053	Fatty acid-binding protein, epidermal	9	59	5	16	-1.8109	0.00736944
Q9CPN8	Insulin-like growth factor 2 mRNA-binding protein 3	5	23	1	1	-4.45182	0.00839642
P39052	Dynamin-2	2	9	4	41	2.25937	0.00875549
P26772	10 kDa heat shock protein, mitochondrial	11	295	9	178	-0.657099	0.00912514
P35288	Ras-related protein Rab-23	4	32	2	4	-2.92826	0.0106496
Q3B725	Zinc finger and BTB domain-containing protein 24	1	1	6	21	4.46406	0.0109299
Q5EB81	NADH-cytochrome b5 reductase 1	1	1	3	21	4.46406	0.0109299
Q922N1	Presequence protease, mitochondrial precursor	1	1	5	21	4.46406	0.0109299
P30835	6-phosphofructokinase, liver type	14	126	8	57	-1.07265	0.0110314
Q91VD9	NADH-ubiquinone oxidoreductase 75 kDa subunit, mitochondrial precursor	8	37	4	6	-2.55275	0.0110964
P16086	Spectrin alpha chain, brain	76	467	65	598	0.428461	0.0111821
Q9Z160	Conserved oligomeric Golgi complex component 1	2	29	1	3	-3.20128	0.0120936
Q8BXQ2	GPI transamidase component PIG-T precursor	4	13	7	48	1.95626	0.0123263
Q8K4M9	Oxysterol-binding protein-related protein 1	2	2	6	24	3.6567	0.0129008
Q9JID1	Programmed cell death protein 4	5	23	11	65	1.57054	0.0130579
Q6DGG0	40 kDa peptidyl-prolyl cis-trans isomerase	15	95	13	165	0.868205	0.0153144
P45953	Very-long-chain specific acyl-CoA dehydrogenase, mitochondrialprecursor	9	95	11	165	0.868205	0.0153144
P97363	Serine palmitoyltransferase 2	2	22	1	1	-4.38769	0.0160847
Q9WTW8	Solute carrier family 23 member 2 /L-ascorbic acid transporter 2	1	22	1	1	-4.38769	0.0160847
P23116	Eukaryotic translation initiation factor 3 subunit 10	35	296	19	181	-0.637869	0.0165179
P04906	Glutathione S-transferase P	14	1421	18	1119	-0.272958	0.0167932
P17220	Proteasome subunit alpha type 2	9	123	5	56	-1.06342	0.0173867
P24050	40S ribosomal protein S5	10	185	5	99	-0.830286	0.0185421
P26284	Pyruvate dehydrogenase E1 component alpha subunit, somatic form,mitochondrial precursor	17	210	16	304	0.60542	0.0192817
P49242	40S ribosomal protein S3a	19	226	14	129	-0.737213	0.0196806
P21794	Hormone-induced protein 70 kDa	1	13	1	47	1.92589	0.0202392
Q924S1	1-acyl-sn-glycerol-3-phosphate acyltransferase delta	6	45	8	97	1.1798	0.0204582
Q63617	150 kDa oxygen-regulated protein precursor	2	3	6	26	3.18722	0.0214656
Q61686	Chromobox protein homolog 5	5	28	1	3	-3.15065	0.0218561
Q64380	Sarcosine dehydrogenase, mitochondrial precursor	1	1	5	20	4.39367	0.0219677
Q99N37	Rho GTPase-activating protein 17	1	1	4	20	4.39367	0.0219677
Q8R2L5	28S ribosomal protein S18c, mitochondrial precursor	1	1	1	20	4.39367	0.0219677
Q5M936	Torsin-3A precursor	1	1	3	20	4.39367	0.0219677
Q8CAQ8	Mitochondrial inner membrane protein	17	245	16	344	0.561365	0.0222339
Q9Z2I9	Succinyl-CoA ligase ADP-forming beta-chain, mitochondrial precursor	7	62	4	19	-1.63453	0.022843
P54823	Probable ATP-dependent RNA helicase DDX6	2	2	7	23	3.5953	0.0250337
Q9ERE8	Mesoderm development candidate 1	2	2	1	23	3.5953	0.0250337
P19426	Negative elongation factor E	2	2	2	23	3.5953	0.0250337
P41516	DNA topoisomerase 2-alpha	11	40	3	8	-2.25019	0.0257197
Q00238	Intercellular adhesion molecule 1 precursor	11	154	9	78	-0.909646	0.0257238
P41562	Isocitrate dehydrogenase NADP cytoplasmic -specific ICDH	16	135	14	213	0.729632	0.0257315
Q9WVR7	Protein phosphatase 1F /calmodulin-dependentprotein kinase phosphatase	3	24	5	65	1.50914	0.0258961
P62246	40S ribosomal protein S15a	13	117	6	53	-1.07071	0.0271787
Q9CZ30	Putative GTP-binding protein 9	13	148	7	74	-0.928262	0.0274388
P63004	Platelet-activating factor acetylhydrolase IB alpha subunit	22	100	6	42	-1.1798	0.0274631
Q61739	Integrin alpha-6 precursor	10	56	8	16	-1.73562	0.0276054
Q9QXY6	EH domain-containing protein 3	8	72	11	133	0.957096	0.0276342
P37805	Transgelin-3	5	42	4	9	-2.15065	0.0280598
Q8BP47	Asparaginyl-tRNA synthetase, cytoplasmic	17	239	14	140	-0.699845	0.0293415
Q9Z238	G1/S-specific cyclin-E2	2	4	1	28	2.87909	0.0295366
P05370	Glucose-6-phosphate 1-dehydrogenase	17	109	5	48	-1.11148	0.030497
Q91ZX7	Low-density lipoprotein receptor-related protein 1 precursor	34	270	43	371	0.530198	0.0305098
Q9Z330	DNA -methyltransferase 1	10	50	6	13	-1.87168	0.0306294
Q505J6	Mitochondrial glutamate carrier 2 symporter 2	2	21	1	1	-4.32058	0.0307898
P13676	Acylamino-acid-releasing enzyme	19	98	11	41	-1.18542	0.0316425
P62836	Ras-related protein Rap-1A precursor	8	118	6	54	-1.05602	0.0317914
Q3B8Q1	Nucleolar RNA helicase 2	25	166	16	87	-0.860357	0.0319051
P61023	Calcium-binding protein p22	5	41	7	90	1.20604	0.0321458
P41123	60S ribosomal protein L13	11	181	12	98	-0.813398	0.0353898
P62909	40S ribosomal protein S3	20	501	15	347	-0.458136	0.0377861
P20069	Mitochondrial-processing peptidase alpha subunit, mitochondrialprecursor	5	11	5	42	2.00462	0.0392818
Q8CHN6	Sphingosine-1-phosphate lyase 1	7	40	5	88	1.20924	0.0393095
P84079	ADP-ribosylation factor 1	7	27	3	3	-3.09819	0.0394021
Q8R1F1	Niban-like protein	8	57	3	17	-1.67369	0.0400453
Q5U216	ATP-dependent RNA helicase DDX39	15	135	8	66	-0.960683	0.0402459
Q8BX90	Fibronectin type-III domain-containing protein 3a	3	24	2	2	-3.51322	0.0403402
Q9QYW5	Epithelial membrane protein 3	2	132	2	64	-0.972656	0.0410756
P58389	Serine/threonine-protein phosphatase 2A regulatory subunit B'	6	39	2	8	-2.21366	0.0426251
Q62384	Zinc finger protein ZPR1	4	39	3	8	-2.21366	0.0426251
Q8VE88	Protein FAM114A2	3	15	3	49	1.77956	0.0426804
P34022	Ran-specific GTPase-activating protein	7	114	5	52	-1.06071	0.0428763
P24368	Peptidyl-prolyl cis-trans isomerase B precursor	17	402	14	517	0.434707	0.0436051
Q5U316	Ras-related protein Rab-35	9	51	3	14	-1.79333	0.0468133
Q99376	Transferrin receptor protein 1	10	84	6	33	-1.27618	0.048006
P17078	60S ribosomal protein L35	3	47	2	12	-1.89789	0.0490485
Q60476	Alpha-2C adrenergic receptor	0	0	2	14	HG only	0.0597226
Q91Z96	BMP-2-inducible protein kinase	0	0	1	14	HG only	0.0597226
Q99N64	Germ cell-less protein-like 2	0	0	2	14	HG only	0.0597226
Q60651	Killer cell lectin-like receptor 4	0	0	1	14	HG only	0.0597226
O70628	High affinity cGMP-specific 3',5'-cyclic phosphodiesterase 9A	0	0	2	14	HG only	0.0597226
Q6Y7W8	PERQ amino acid-rich with GYF domain-containing protein 2	0	0	2	14	HG only	0.0597226
Q6P6S5	Tryptophan-rich protein	0	0	2	14	HG only	0.0597226
Q8CIE2	Zinc finger MIZ domain-containing protein 2	0	0	1	14	HG only	0.0597226
Q60604	Adseverin	0	0	2	13	HG only	0.126721
P54848	Epithelial membrane protein 1	0	0	1	13	HG only	0.126721
Q8C5Q4	G-rich sequence factor 1	0	0	2	13	HG only	0.126721
Q921Y2	U3 small nucleolar ribonucleoprotein protein IMP3	0	0	2	13	HG only	0.126721
Q9D8Y8	Inhibitor of growth protein 5	0	0	1	13	HG only	0.126721
Q9R1M5	NACHT, LRR and PYD domains-containing protein 5	0	0	4	13	HG only	0.126721
Q61999	Outer dense fiber protein	0	0	1	13	HG only	0.126721
P31266	Recombining binding protein suppressor of hairless	0	0	1	13	HG only	0.126721
P68369	Tubulin alpha-1 chain	0	0	2	13	HG only	0.126721
Q9CPV7	Probable palmitoyltransferase ZDHHC6	0	0	2	13	HG only	0.126721
P97538	Ras-related protein M-Ras precursor	0	0	2	12	HG only	0.269553
Q80XL6	Acyl-CoA dehydrogenase family member 11	0	0	1	12	HG only	0.269553
Q8BX02	Ankyrin repeat domain-containing protein 25	0	0	3	12	HG only	0.269553
Q62632	Follistatin-related protein 1 precursor	0	0	1	12	HG only	0.269553
O35387	HS1-associating protein X-1	0	0	1	12	HG only	0.269553
O55126	Protein NipSnap2	0	0	2	12	HG only	0.269553
Q9CWZ7	Gamma-soluble NSF attachment protein	0	0	1	12	HG only	0.269553
Q8BHE4	Transmembrane protein 108 precursor	0	0	2	12	HG only	0.269553
P23347	Anion exchange protein 2	0	0	6	11	HG only	0.575046
Q9JIR1	RIM-binding protein 2	0	0	3	11	HG only	0.575046
P18665	Mitochondrial 39S ribosomal protein L3	0	0	3	11	HG only	0.575046
Q9WVQ1	Atrophin-1-interacting protein 1	0	0	2	11	HG only	0.575046
O35914	Zinc finger protein basonuclin-1	0	0	2	11	HG only	0.575046
Q9CR40	BTB/POZ domain-containing protein 5	0	0	2	11	HG only	0.575046
Q63493	Antigen-presenting glycoprotein CD1d	0	0	3	11	HG only	0.575046
P49452	Centromere protein C	0	0	4	11	HG only	0.575046
Q8BNI4	Derlin-2	0	0	1	11	HG only	0.575046
P46152	Transcription factor GATA-4	0	0	1	11	HG only	0.575046
Q80Y14	Glutaredoxin-related protein 5	0	0	1	11	HG only	0.575046
Q9R1S3	GPI ethanolamine phosphate transferase 1	0	0	1	11	HG only	0.575046
Q9QY40	Plexin-B3	0	0	3	11	HG only	0.575046
Q01992	Mitochondrial intermediate peptidase, mitochondrial precursor	0	0	2	11	HG only	0.575046
Q4V8A9	Protein kinase-like protein SgK196	0	0	1	11	HG only	0.575046
Q8C5G2	Vasohibin-like protein	0	0	2	11	HG only	0.575046
Q704S8	Carnitine O-acetyltransferase	0	0	5	10	HG only	1
P16573	Carcinoembryonic antigen-related cell adhesion molecule 1	0	0	2	10	HG only	1
Q9QYV0	ADAM 15 precursor	1	1	1	10	3.39367	1
Q68FW7	Threonyl-tRNA synthetase, mitochondrial precursor	1	1	4	10	3.39367	1
O88788	Putative alpha-1,2-glucosyltransferase ALG10-B	1	1	1	10	3.39367	1
P97793	ALK tyrosine kinase receptor	1	1	1	10	3.39367	1
Q810T2	G2/mitotic-specific cyclin-B3	1	1	1	10	3.39367	1
Q9Z0N2	Eukaryotic translation initiation factor 2 subunit 3, Y-linked	1	1	1	10	3.39367	1
P59823	Interleukin-1 receptor accessory protein-like 1	1	1	1	10	3.39367	1
O70309	Integrin beta-5 precursor	1	1	2	10	3.39367	1
O70362	Phosphatidylinositol-glycan-specific phospholipase D	1	1	1	10	3.39367	1
Q6NXM2	RCC1 and BTB domain-containing protein 1	1	1	2	10	3.39367	1
Q80XC3	USP6 N-terminal-like protein	1	1	2	10	3.39367	1
Q810M5	Probable palmitoyltransferase ZDHHC19	1	1	1	10	3.39367	1
Q9R1A7	Orphan nuclear receptor PXR	1	2	2	10	2.39367	1
P61765	Syntaxin-binding protein 1	1	2	5	10	2.39367	1
Q9QX47	SON protein	1	2	7	10	2.39367	1
O35217	Multiple inositol polyphosphate phosphatase 1 precursor -tetrakisphosphate 3-phosphatase P3-phosphatase	2	3	3	10	1.8087	1
Q63120	Canalicular multispecific organic anion transporter 1	3	3	6	10	1.8087	1
O55207	Synaptojanin-2	1	3	1	10	1.8087	1
Q9D2N4	Dystrobrevin alpha	2	3	4	10	1.8087	1
Q9DB00	Protein GON4	3	3	3	10	1.8087	1
P33173	Kinesin-like protein KIF1A	2	3	6	10	1.8087	1
Q6P501	Lysosomal-associated transmembrane protein 4A	2	3	2	10	1.8087	1
P30415	NK-tumor recognition protein	1	3	2	10	1.8087	1
Q63433	Serine/threonine-protein kinase N1	3	4	1	10	1.39367	1
O88267	Acyl-coenzyme A thioesterase 1	2	4	4	10	1.39367	1
O55043	Rho guanine nucleotide exchange factor 7	1	4	1	10	1.39367	1
Q9WVG9	Male-specific lethal 3 homolog	1	4	3	10	1.39367	1
Q9EPN1	Protein neurobeachin	2	4	3	10	1.39367	1
Q8BX57	PX domain-containing protein kinase-like protein	1	4	2	10	1.39367	1
Q8CFL8	Zinc finger SWIM domain-containing protein 3	1	4	2	10	1.39367	1
Q63472	Potassium voltage-gated channel subfamily H member 1	2	5	2	10	1.07174	1
Q6TRW4	Androgen-induced proliferation inhibitor	2	5	1	10	1.07174	1
Q5DTU0	Protein KIAA1914	3	5	2	10	1.07174	1
Q04736	Tyrosine-protein kinase Yes	3	5	1	10	1.07174	1
Q9QX05	Toll-like receptor 4 precursor	3	6	4	10	0.808704	1
Q66HF2	Transmembrane 9 superfamily protein member 1 precursor	4	6	3	10	0.808704	1
P97839	Disks large-associated protein 4	3	6	4	10	0.808704	1
Q9D952	Envoplakin	4	6	3	10	0.808704	1
Q8BHZ0	Protein FAM49A	2	6	2	10	0.808704	1
O54879	High mobility group protein B3	1	6	3	10	0.808704	1
Q9D9F8	Mirror-image polydactyly gene 1 protein homolog	2	6	3	10	0.808704	1
A1L108	Actin-related protein 2/3 complex subunit 5-like protein	2	7	2	10	0.586312	1
Q5PPH0	Enolase-phosphatase E1	3	7	3	10	0.586312	1
Q91VW3	SH3 domain-binding glutamic acid-rich-like protein 3	2	7	2	10	0.586312	1
Q62245	Son of sevenless homolog 1	3	8	3	10	0.393667	1
Q9Z0R8	Taste receptor type 1 member 1	1	8	1	10	0.393667	1
Q66H76	Paxillin	3	9	3	10	0.223742	1
Q9CQT9	Uncharacterized protein C20orf24 homolog	1	9	2	10	0.223742	1
Q9WU63	Heme-binding protein 2	2	9	1	10	0.223742	1
Q8R370	USH1C-binding protein 1	1	9	1	10	0.223742	1
P97526	Neurofibromin	4	10	5	10	0.0717385	1
O89026	Roundabout homolog 1	4	10	3	10	0.0717385	1
Q9CYH6	Ribosome biogenesis regulatory protein homolog	2	11	2	10	-0.0657651	1
Q03173	Protein enabled homolog	3	12	2	10	-0.191296	1
P33175	Neuronal kinesin heavy chain	2	12	3	10	-0.191296	1
Q5PQM9	Kidney mitochondrial carrier protein 1	3	12	1	10	-0.191296	1
Q9ERR8	Zinc finger protein 319	2	12	2	10	-0.191296	1
P08081	Clathrin light chain A	4	13	4	10	-0.306773	1
Q8BGE5	Fanconi anemia group M protein homolog	4	13	5	10	-0.306773	1
Q99P75	Ras-related protein Rab-9	2	13	3	10	-0.306773	1
Q99N94	39S ribosomal protein L9, mitochondrial precursor	2	13	2	10	-0.306773	1
Q66HG4	Aldose 1-epimerase	3	14	3	10	-0.413688	1
P16884	Neurofilament heavy polypeptide	6	14	6	10	-0.413688	1
P13634	Carbonic anhydrase 1	2	14	2	10	-0.413688	1
Q6ZQL4	WD repeat-containing protein 43	4	14	3	10	-0.413688	1
P81799	N-acetylglucosamine kinase	2	15	2	10	-0.513224	1
O55128	Histone deacetylase complex subunit SAP18	4	15	4	10	-0.513224	1
Q62599	Metastasis-associated protein MTA1	5	16	4	10	-0.606333	1
Q8K5B3	Multiple coagulation factor deficiency protein 2 homolog precursor	4	16	2	10	-0.606333	1
P51150	Ras-related protein Rab-7	7	16	4	10	-0.606333	1
Q8BTI8	Serine/arginine repetitive matrix protein 2	6	16	2	10	-0.606333	1
Q62950	Dihydropyrimidinase-related protein 1	4	17	1	10	-0.693796	1
Q9EQW7	Kinesin-like protein KIF13A	6	17	3	10	-0.693796	1
Q9JHS3	Mitogen-activated protein-binding protein-interacting protein	4	17	2	10	-0.693796	1
Q3SWS8	mRNA export factor	4	17	5	10	-0.693796	1
Q6AY86	Vacuolar protein sorting-associated protein 26A	4	17	2	10	-0.693796	1
Q924Z5	Translocation-associated membrane protein 2	1	18	3	10	-0.776258	1
O08623	Sequestosome-1	4	19	2	10	-0.854261	1
Q923W4	Hepatoma-derived growth factor-related protein 3	4	20	2	10	-0.928262	1
P49584	Choline-phosphate cytidylyltransferase A	2	21	1	10	-0.998651	1
P70615	Lamin-B1	18	22	6	10	-1.06577	1
Q9QXB9	Developmentally-regulated GTP-binding protein 2	4	24	1	10	-1.1913	1
Q6NWW9	Fibronectin type III domain-containing protein 3B	2	24	2	10	-1.1913	1
Q8BML1	Protein MICAL-2	5	25	4	10	-1.25019	1
O35621	Phosphomannomutase 1	5	26	5	10	-1.30677	1
Q9JJW6	RNA and export factor binding protein 2	5	27	1	10	-1.36122	1
Q9CQZ5	NADH dehydrogenase ubiquinone 1 alpha subcomplex subunit 6	3	28	1	10	-1.41369	1
Q64422	Glucosamine-6-phosphate isomerase	5	35	3	10	-1.73562	1
Q5M939	Histone acetyltransferase type B catalytic subunit	6	35	2	10	-1.73562	1
Q63941	Ras-related protein Rab-3B	4	36	2	10	-1.77626	1
P35525	Chloride channel protein 2	1	1	1	11	3.53117	1
P18437	Nonhistone chromosomal protein HMG-17	1	1	4	11	3.53117	1
P97756	Calcium/calmodulin-dependent protein kinase kinase 1	1	1	3	11	3.53117	1
P70483	Striatin	1	1	3	11	3.53117	1
P0C0A1	Vacuolar protein sorting-associated protein 25	1	1	4	11	3.53117	1
Q792G6	Neuroendocrine secretory protein 55	1	1	2	11	3.53117	1
O88704	Potassium/sodium hyperpolarization-activated cyclic nucleotide-gated channel 1	1	1	1	11	3.53117	1
P01572	Interferon alpha-1	1	1	1	11	3.53117	1
P49136	MAP kinase-activated protein kinase 2	1	1	1	11	3.53117	1
Q91WF7	SAC domain-containing protein 3	1	1	2	11	3.53117	1
Q923J1	Transient receptor potential cation channel subfamily M member 7	1	1	3	11	3.53117	1
O35165	Golgi SNAP receptor complex member 2	1	2	5	11	2.53117	1
Q9JI39	ATP-binding cassette sub-family B member 10, mitochondrial	2	2	1	11	2.53117	1
Q61301	Alpha-2 catenin	1	2	1	11	2.53117	1
P11688	Integrin alpha-5 precursor	1	2	2	11	2.53117	1
Q9CWW6	Peptidyl-prolyl cis-trans isomerase NIMA-interacting 4	1	2	1	11	2.53117	1
Q8VDG5	Phosphopantothenate--cysteine ligase	1	2	1	11	2.53117	1
Q5GH66	XK-related protein 5	1	2	1	11	2.53117	1
P43404	Tyrosine-protein kinase ZAP-70	1	2	2	11	2.53117	1
Q9QXJ0	Tubulin--tyrosine ligase	1	3	1	11	1.94621	1
Q5EGY4	Synaptobrevin homolog YKT6	1	3	2	11	1.94621	1
Q921C5	Protein bicaudal D homolog 2	1	4	3	11	1.53117	1
P46978	Oligosaccharyl transferase STT3 subunit homolog	3	4	6	11	1.53117	1
Q80WG7	Tripartite motif-containing protein 36	1	4	2	11	1.53117	1
Q8CGB3	Uveal autoantigen with coiled-coil domains and ankyrin repeats	2	4	4	11	1.53117	1
P53563	Apoptosis regulator Bcl-X	1	5	2	11	1.20924	1
Q62881	Nucleolar protein 3	2	5	4	11	1.20924	1
Q9Z2Q7	Syntaxin-8	2	5	4	11	1.20924	1
Q8VHK9	Probable ATP-dependent RNA helicase DHX36	1	5	1	11	1.20924	1
Q9JIL8	DNA repair protein RAD50	3	6	7	11	0.946208	1
Q91ZW6	Trimethyllysine dioxygenase, mitochondrial precursor	2	6	3	11	0.946208	1
Q8BGR5	Protein FAM53B	1	6	2	11	0.946208	1
P18437	Nonhistone chromosomal protein HMG-17	3	6	1	11	0.946208	1
Q8VHI3	GDP-fucose protein O-fucosyltransferase 2 precursor	1	6	1	11	0.946208	1
Q9CQM5	Thioredoxin-like protein 5	2	6	2	11	0.946208	1
Q8K1L0	cAMP response element-binding protein 5	1	7	1	11	0.723815	1
Q99K41	EMILIN-1 precursor	2	7	3	11	0.723815	1
Q8C2B3	Histone deacetylase 7	1	7	2	11	0.723815	1
Q8CHY6	Transcriptional repressor p66 alpha	2	7	1	11	0.723815	1
Q62798	Paired-related homeobox protein-like 1	1	7	1	11	0.723815	1
O08759	Ubiquitin-protein ligase E3A	3	7	3	11	0.723815	1
Q63184	Interferon-induced, double-stranded RNA-activated protein kinase	5	8	4	11	0.53117	1
P12839	Neurofilament medium polypeptide	3	8	4	11	0.53117	1
P70498	Phospholipase D2	2	8	2	11	0.53117	1
P10536	Ras-related protein Rab-1B	3	8	2	11	0.53117	1
A2RT91	Ankyrin and armadillo repeat-containing protein	2	8	3	11	0.53117	1
Q99KN9	Clathrin interactor 1	3	8	3	11	0.53117	1
P35285	Ras-related protein Rab-22A	1	8	1	11	0.53117	1
Q8R0A5	Transcription elongation factor A protein-like 3	3	8	2	11	0.53117	1
Q6PAM1	Alpha-taxilin	2	8	2	11	0.53117	1
Q62967	Diphosphomevalonate decarboxylase decarboxylase	5	9	4	11	0.361245	1
Q7TPK1	E3 ubiquitin-protein ligase UHRF1	3	9	2	11	0.361245	1
Q9QXQ1	cAMP-specific 3',5'-cyclic phosphodiesterase 7B	1	9	1	11	0.361245	1
Q9QZR8	PDZ domain-containing protein 3	1	9	2	11	0.361245	1
Q99KH8	Serine/threonine-protein kinase 24	5	9	2	11	0.361245	1
Q62818	Translation initiation factor eIF-2B subunit beta	4	10	1	11	0.209242	1
Q6P752	Torsin-1A-interacting protein 2	1	10	3	11	0.209242	1
Q8BI67	Zinc finger protein 473 homolog	1	10	1	11	0.209242	1
Q8R500	Mitofusin-2	3	11	2	11	0.0717385	1
Q62774	Myosin-Ia	2	11	4	11	0.0717385	1
Q9D7X3	Dual specificity protein phosphatase 3	2	11	1	11	0.0717385	1
P70318	Nucleolysin TIAR	1	11	1	11	0.0717385	1
P28023	Dynactin-1	7	12	6	11	-0.0537924	1
Q62753	Syntaxin-binding protein 2	4	12	6	11	-0.0537924	1
O88958	Glucosamine-6-phosphate isomerase	3	12	1	11	-0.0537924	1
P97515	Alpha-2-HS-glycoprotein	1	13	2	11	-0.16927	1
P54729	NEDD8 ultimate buster 1	5	13	4	11	-0.16927	1
P35433	Amidophosphoribosyltransferase precursor	1	13	2	11	-0.16927	1
Q8BH79	Transmembrane protein 16K	2	13	3	11	-0.16927	1
Q3ZAV8	Enhancer of mRNA-decapping protein 4	5	14	4	11	-0.276185	1
O35889	Afadin	7	15	4	11	-0.375721	1
Q923G2	DNA-directed RNA polymerases I, II, and III subunit RPABC3	1	15	1	11	-0.375721	1
Q99P77	Nucleolar GTP-binding protein 1	8	16	4	11	-0.46883	1
O08722	Netrin receptor UNC5B precursor	5	16	6	11	-0.46883	1
Q9ERA5	Structural maintenance of chromosomes protein 4	5	16	5	11	-0.46883	1
Q8VIL3	ZW10 interactor	3	17	3	11	-0.556293	1
P15207	Androgen receptor	4	19	2	11	-0.716757	1
Q60436	Arsenite-resistance protein 2	3	19	4	11	-0.716757	1
O35331	Pyridoxal kinase	4	21	4	11	-0.861147	1
Q9JI51	Vesicle transport through interaction with t-SNAREs homolog 1A	3	21	3	11	-0.861147	1
Q91VA6	Polymerase delta-interacting protein 2	3	24	2	11	-1.05379	1
Q9WTV5	26S proteasome non-ATPase regulatory subunit 9	5	24	2	11	-1.05379	1
P16043	Somatoliberin precursor	1	24	1	11	-1.05379	1
Q9D883	Splicing factor U2AF 35 kDa subunit	2	24	3	11	-1.05379	1
Q07803	Elongation factor G 1, mitochondrial precursor	6	25	2	11	-1.11269	1
P16636	Protein-lysine 6-oxidase precursor	4	27	2	11	-1.22372	1
Q9D8U8	Sorting nexin-5	7	28	4	11	-1.27618	1
Q9R099	Transducin beta-like 2 protein	4	30	1	11	-1.37572	1
P18298	S-adenosylmethionine synthetase isoform type-2	6	36	5	11	-1.63875	1
P70475	Myelin transcription factor 1-like protein	1	1	5	12	3.6567	1
Q8BSS9	Liprin-alpha-2	1	1	6	12	3.6567	1
Q8BTW9	Serine/threonine-protein kinase PAK 4	1	1	2	12	3.6567	1
P26434	Sodium/hydrogen exchanger 4	1	1	3	12	3.6567	1
P97779	Hyaluronan-mediated motility receptor	2	2	7	12	2.6567	1
Q5U204	Mitogen-activated protein kinase kinase 1-interacting protein 1	1	2	3	12	2.6567	1
Q5RJM0	MKI67 FHA domain-interacting nucleolar phosphoprotein	1	2	1	12	2.6567	1
O54774	AP-3 complex subunit delta-1	2	2	5	12	2.6567	1
Q8BGS2	BolA-like protein 2	1	2	3	12	2.6567	1
Q4QQT6	Brix domain-containing protein 2	1	2	2	12	2.6567	1
Q80V34	Death-inducer obliterator 1	1	2	5	12	2.6567	1
Q9D903	Probable rRNA-processing protein EBP2	2	2	3	12	2.6567	1
P55063	Heat shock 70 kDa protein 1L	1	2	1	12	2.6567	1
Q6PAL8	Rab6-interacting protein 1	2	2	5	12	2.6567	1
P18297	Sepiapterin reductase	2	3	2	12	2.07174	1
Q63035	NACHT-, LRR- and PYD-containing protein 6	1	4	3	12	1.6567	1
P18576	Nuclear transcription factor Y subunit alpha	2	4	2	12	1.6567	1
Q9DC70	NADH-ubiquinone oxidoreductase 20 kDa subunit, mitochondrial precursor	2	4	1	12	1.6567	1
Q8K2Y7	39S ribosomal protein L47, mitochondrial precursor	2	4	1	12	1.6567	1
P21275	Bone morphogenetic protein 4	1	5	1	12	1.33477	1
P55205	Guanylate cyclase 2G precursor	2	5	1	12	1.33477	1
Q6PEC1	Tubulin-specific chaperone A	2	6	4	12	1.07174	1
O35345	Importin subunit alpha-7	3	6	3	12	1.07174	1
Q6IV68	Fanconi anemia group D2 protein homolog	1	7	7	12	0.849346	1
P97564	Glycerol-3-phosphate acyltransferase, mitochondrial precursor	3	7	5	12	0.849346	1
Q6AYT5	UPF0364 protein C6orf211 homolog	4	7	3	12	0.849346	1
P59242	Cingulin	4	7	1	12	0.849346	1
Q8C2Q3	RNA-binding protein 14	4	7	2	12	0.849346	1
Q62417	Sorbin and SH3 domain-containing protein 1	2	7	1	12	0.849346	1
Q9ET64	Sphingomyelin phosphodiesterase 2	2	8	4	12	0.656701	1
Q91WE2	NEFA-interacting nuclear protein NIP30	1	8	2	12	0.656701	1
Q9CQV5	28S ribosomal protein S24, mitochondrial precursor	1	8	1	12	0.656701	1
O08597	Gamma-sarcoglycan	1	8	1	12	0.656701	1
Q3TWI9	Transmembrane protein 63B	1	8	1	12	0.656701	1
P63329	Serine/threonine-protein phosphatase 2B catalytic subunit alphaisoform	3	9	3	12	0.486776	1
Q9QZM0	Ubiquilin-2	3	9	2	12	0.486776	1
Q8VII6	Choline transporter-like protein 1	2	10	1	12	0.334773	1
Q6AY63	ADP-sugar pyrophosphatase	2	10	3	12	0.334773	1
Q5U2R0	Methionine adenosyltransferase 2 subunit beta	5	10	2	12	0.334773	1
Q9CT10	Ran-binding protein 3	1	10	1	12	0.334773	1
P58681	Toll-like receptor 7	1	10	2	12	0.334773	1
Q04753	Methylosome subunit pICln	4	11	3	12	0.197269	1
Q99P67	Sclerostin precursor	1	11	2	12	0.197269	1
Q9QZ06	Toll-interacting protein	3	11	1	12	0.197269	1
P61250	Retinal cone rhodopsin-sensitive cGMP 3',5'-cyclic phosphodiesterasesubunit gamma	1	12	1	12	0.0717385	1
Q9WUC8	Pleiotropic regulator 1	2	12	2	12	0.0717385	1
O35156	UTP--glucose-1-phosphate uridylyltransferase	4	12	4	12	0.0717385	1
Q8VEH5	EPM2A-interacting protein 1	2	13	2	12	-0.0437388	1
Q3TIX9	U4/U6U5 tri-snRNP-associated protein 2	8	13	3	12	-0.0437388	1
Q76JQ2	Folliculin	3	14	2	12	-0.150654	1
Q9D1E6	Tubulin folding cofactor B	3	14	3	12	-0.150654	1
Q6AYY8	Acetyl-coenzyme A transporter 1	3	15	4	12	-0.25019	1
P31232	Transgelin	5	15	2	12	-0.25019	1
P67874	Casein kinase II subunit beta	4	15	3	12	-0.25019	1
Q0VGK4	Glycerophosphodiester phosphodiesterase domain-containing protein 1	2	15	2	12	-0.25019	1
P22062	Protein-L-isoaspartate O-methyltransferase	2	15	3	12	-0.25019	1
P59708	Pre-mRNA branch site protein p14	1	15	1	12	-0.25019	1
P01026	Complement C3 precursor	9	17	8	12	-0.430762	1
Q4V8C7	Interferon-inducible double stranded RNA-dependent protein kinaseactivator A	4	17	3	12	-0.430762	1
Q8CG48	Structural maintenance of chromosomes protein 2	7	22	3	12	-0.802731	1
Q9WV97	Mitochondrial import inner membrane translocase subunit Tim9	2	23	1	12	-0.866861	1
P97697	Inositol monophosphatase -monophosphatase	6	24	3	12	-0.928262	1
Q9CQH3	NADH dehydrogenase ubiquinone 1 beta subcomplex subunit 5,mitochondrial precursor	1	24	1	12	-0.928262	1
Q6AYA1	H/ACA ribonucleoprotein complex subunit 1	6	25	3	12	-0.987155	1
Q5M7T1	Protein CIAO1	3	29	2	12	-1.20128	1
Q10743	ADAM 10 precursor	4	30	4	12	-1.25019	1
P05503	Cytochrome c oxidase subunit 1	2	30	4	12	-1.25019	1
P05765	40S ribosomal protein S21	3	32	5	12	-1.3433	1
Q5U1X1	Oligoribonuclease, mitochondrial precursor	5	35	3	12	-1.47258	1
Q704E8	ATP-binding cassette sub-family B member 7, mitochondrial precursor	8	36	6	12	-1.51322	1
P84586	Heterogeneous nuclear ribonucleoprotein G	7	36	2	12	-1.51322	1
Q5SUF2	Cisplatin resistance-associated overexpressed protein	5	37	2	12	-1.55275	1
Q922K7	Putative RNA methyltransferase NOL1	4	40	3	12	-1.66523	1
Q8K4D8	Aldehyde dehydrogenase 1A3	1	1	4	13	3.77218	1
Q9WTR8	PH domain leucine-rich repeat protein phosphatase	1	1	4	13	3.77218	1
P58195	Phospholipid scramblase 1 -dependentphospholipid scramblase 1	1	1	2	13	3.77218	1
Q9D219	B-cell CLL/lymphoma 9 protein	1	1	2	13	3.77218	1
Q99P63	EF-hand domain-containing family member A1	1	1	3	13	3.77218	1
Q9R2C1	Ribosome-attached membrane protein 4	1	1	1	13	3.77218	1
Q8CHH9	Septin-8	1	1	2	13	3.77218	1
P54751	CMP-N-acetylneuraminate-beta-galactosamide-alpha-2,3-sialyltransferase	1	1	2	13	3.77218	1
Q91YU8	Suppressor of SWI4 1 homolog	1	1	1	13	3.77218	1
P18886	Carnitine O-palmitoyltransferase 2, mitochondrial precursor	2	2	2	13	2.77218	1
Q3KR97	Brain-specific angiogenesis inhibitor 1-associated protein 2-likeprotein 1	1	2	2	13	2.77218	1
P24140	UDP-N-acetylglucosamine--dolichyl-phosphate N-acetylglucosaminephosphotransferase	1	2	1	13	2.77218	1
Q9DCT2	NADH-ubiquinone oxidoreductase 30 kDa subunit, mitochondrial precursor	2	2	3	13	2.77218	1
Q6QBQ4	Phospholipid scramblase 3 -dependentphospholipid scramblase 3	1	2	1	13	2.77218	1
Q8C854	Myelin expression factor 2	3	3	3	13	2.18722	1
Q8C0Q4	Serine/threonine-protein kinase Nek11	2	3	1	13	2.18722	1
Q5XI64	Abhydrolase domain-containing protein 6	1	4	2	13	1.77218	1
P29066	Beta-arrestin-1	1	4	2	13	1.77218	1
Q6P7C7	Transmembrane glycoprotein NMB	2	4	2	13	1.77218	1
P70507	G protein-coupled receptor kinase 4	2	5	2	13	1.45025	1
Q91ZW1	Transcription factor A, mitochondrial precursor	3	5	4	13	1.45025	1
Q9JLG9	Aryl-hydrocarbon-interacting protein-like 1	1	5	2	13	1.45025	1
Q60441	Mannose-P-dolichol utilization defect 1 protein	1	5	1	13	1.45025	1
Q02589	Protein ADP-ribosylarginine hydrolase	3	7	2	13	0.964823	1
P97612	Fatty-acid amide hydrolase	5	7	4	13	0.964823	1
Q99J45	Nuclear receptor-binding protein	3	7	3	13	0.964823	1
Q8VBT2	L-serine dehydratase/L-threonine deaminase	1	7	2	13	0.964823	1
Q9WTP0	Band 41-like protein 1	2	8	4	13	0.772178	1
P18292	Prothrombin precursor	3	9	2	13	0.602253	1
O70228	Probable phospholipid-transporting ATPase IIA	4	9	2	13	0.602253	1
Q2A121	Protein fatso	3	10	3	13	0.45025	1
P47742	Gamma-aminobutyric acid receptor subunit rho-2	3	12	1	13	0.187216	1
Q9WTR7	Signal peptidase complex catalytic subunit SEC11C	1	12	2	13	0.187216	1
Q8BYK6	YTH domain family protein 3	4	12	3	13	0.187216	1
Q9D0I8	mRNA turnover protein 4 homolog	3	13	3	13	0.0717385	1
Q99ML2	Non-receptor tyrosine-protein kinase TNK1	2	13	2	13	0.0717385	1
Q9Z1I6	Rho guanine nucleotide exchange factor 1	6	14	6	13	-0.0351768	1
Q62190	Macrophage-stimulating protein receptor precursor	3	14	3	13	-0.0351768	1
Q9R0X4	Acyl-coenzyme A thioesterase 9, mitochondrial precursor	5	15	3	13	-0.134712	1
P25977	Nucleolar transcription factor 1	5	16	5	13	-0.227822	1
O08734	Bcl-2 homologous antagonist/killer	2	18	2	13	-0.397747	1
Q9JLI8	Squamous cell carcinoma antigen recognized by T-cells 3	8	18	3	13	-0.397747	1
Q7TP40	PEST proteolytic signal-containing nuclear protein	4	19	3	13	-0.475749	1
Q7TMF3	NADH dehydrogenase ubiquinone 1 alpha subcomplex subunit 12	2	23	1	13	-0.751384	1
Q8VDL4	ADP-dependent glucokinase	2	28	1	13	-1.03518	1
P49717	DNA replication licensing factor MCM4	6	28	4	13	-1.03518	1
P27881	Hexokinase-2	15	32	5	13	-1.22782	1
P07742	Ribonucleoside-diphosphate reductase large subunit	6	35	3	13	-1.3571	1
Q8K0S0	Phytanoyl-CoA hydroxylase-interacting protein	1	36	1	13	-1.39775	1
Q91YY4	ATP synthase mitochondrial F1 complex assembly factor 2, mitochondrialprecursor	5	37	3	13	-1.43728	1
P13439	Uridine 5'-monophosphate synthase	10	38	7	13	-1.47575	1
Q5BJK8	Golgi phosphoprotein 4	6	39	2	13	-1.51322	1
Q5XI81	Fragile X mental retardation syndrome-related protein 1	11	42	5	13	-1.62014	1
Q66H35	Uncharacterized protein C18orf54 homolog precursor	1	1	4	14	3.87909	1
Q6P6Q2	Keratin, type II cytoskeletal 5	1	1	4	14	3.87909	1
P41233	ATP-binding cassette sub-family A member 1	1	1	2	14	3.87909	1
Q9D2H2	Putative adenylate kinase 7	1	1	1	14	3.87909	1
Q5BK62	Protein Mpv17	1	1	1	14	3.87909	1
Q9CQ40	Mitochondrial 39S ribosomal protein L49	1	1	2	14	3.87909	1
Q9ERA9	Torsin-1A	1	1	2	14	3.87909	1
Q00899	Transcriptional repressor protein YY1	1	1	1	14	3.87909	1
Q5XIB4	Ufm1-specific protease 2	1	1	3	14	3.87909	1
Q80TC6	Zinc finger SWIM domain-containing protein 5	1	1	3	14	3.87909	1
Q5PPN7	Coiled-coil domain-containing protein 51	2	2	3	14	2.87909	1
Q64591	2,4-dienoyl-CoA reductase, mitochondrial precursor	1	2	4	14	2.87909	1
Q6PGC1	Putative ATP-dependent RNA helicase DHX29	1	2	2	14	2.87909	1
P06911	Epididymal retinoic acid-binding protein precursor	1	2	1	14	2.87909	1
O88778	Protein bassoon	3	3	3	14	2.29413	1
O35876	Survival motor neuron protein	1	3	1	14	2.29413	1
Q9R1C6	Diacylglycerol kinase epsilon	1	3	3	14	2.29413	1
P25321	cAMP-dependent protein kinase catalytic subunit alpha	3	3	1	14	2.29413	1
Q9CXG3	Peptidyl-prolyl cis-trans isomerase-like 4	1	3	4	14	2.29413	1
Q8BG67	Protein EFR3-like	2	4	2	14	1.87909	1
O89042	DNA polymerase alpha catalytic subunit	4	5	3	14	1.55717	1
O35127	Protein C10	1	5	1	14	1.55717	1
Q9WUZ9	Ectonucleoside triphosphate diphosphohydrolase 5 precursor	1	5	1	14	1.55717	1
Q5F2E7	Nuclear fragile X mental retardation-interacting protein 2	1	5	2	14	1.55717	1
Q9JHW4	Selenocysteine-specific elongation factor	2	5	1	14	1.55717	1
P70399	Tumor suppressor p53-binding protein 1	2	5	4	14	1.55717	1
Q63635	Syntaxin-6	2	6	3	14	1.29413	1
P06687	Sodium/potassium-transporting ATPase subunit alpha-3 /K ATPase alpha-3 subunit /K ATPase alpha subunit	2	6	8	14	1.29413	1
Q810A7	ATP-dependent RNA helicase DDX42	1	6	5	14	1.29413	1
Q62636	Ras-related protein Rap-1b precursor	3	7	2	14	1.07174	1
Q3TCH7	Cullin-4A	3	7	5	14	1.07174	1
Q8VEE0	Ribulose-phosphate 3-epimerase	1	7	3	14	1.07174	1
P40201	Chromodomain-helicase-DNA-binding protein 1	4	8	7	14	0.879093	1
Q8K585	High mobility group protein HMG-I/HMG-Y	3	8	2	14	0.879093	1
P98083	SHC-transforming protein 1	3	8	3	14	0.879093	1
O35152	BET1-like protein	1	10	1	14	0.557165	1
Q8CF02	Protein FAM25	1	11	1	14	0.419662	1
Q71TY3	40S ribosomal protein S27	2	11	2	14	0.419662	1
Q9JHY8	DNA ligase 1	3	12	6	14	0.294131	1
Q5M827	Pirin	4	12	3	14	0.294131	1
Q3UMB9	Uncharacterized protein KIAA1033	2	12	3	14	0.294131	1
Q6PD03	Serine/threonine-protein phosphatase 2A 56 kDa regulatory subunitalpha isoform	3	13	4	14	0.178654	1
P70288	Histone deacetylase 2	3	13	1	14	0.178654	1
P97927	Laminin subunit alpha-4	2	13	1	14	0.178654	1
P63144	Voltage-gated potassium channel subunit beta-1 channel subunitbeta-1	2	14	5	14	0.0717385	1
Q9EPF2	Cell surface glycoprotein MUC18 precursor	3	14	3	14	0.0717385	1
P58405	Striatin-3	6	14	4	14	0.0717385	1
P97675	Ectonucleotide pyrophosphatase/phosphodiesterase family member 3	3	14	4	14	0.0717385	1
Q923X9	Trace amine-associated receptor 8a	2	15	2	14	-0.0277972	1
Q62760	Mitochondrial import receptor subunit TOM20 homolog	3	16	2	14	-0.120907	1
O55052	Macrophage migration inhibitory factor	2	16	2	14	-0.120907	1
P49070	Calcium signal-modulating cyclophilin ligand	1	17	1	14	-0.208369	1
Q61074	Protein phosphatase 1G	5	17	3	14	-0.208369	1
Q62844	Proto-oncogene tyrosine-protein kinase Fyn	3	18	5	14	-0.290832	1
O54695	Serine palmitoyltransferase 1	4	19	2	14	-0.368834	1
Q6P1I6	PH and SEC7 domain-containing protein 2	13	22	9	14	-0.580338	1
P05508	NADH-ubiquinone oxidoreductase chain 4	1	24	3	14	-0.705869	1
Q5PPM8	Transmembrane protein 55B	6	27	4	14	-0.875794	1
Q9Z1K9	ADAM 17 precursor	5	28	5	14	-0.928262	1
P70496	Phospholipase D1	4	29	4	14	-0.978888	1
P16254	Signal recognition particle 14 kDa protein	3	29	3	14	-0.978888	1
P54822	Adenylosuccinate lyase	5	32	3	14	-1.12091	1
Q8K3X2	GDP-L-fucose synthetase -binding protein	4	35	2	14	-1.25019	1
P25093	Fumarylacetoacetase	7	36	5	14	-1.29083	1
Q99MZ8	LIM and SH3 domain protein 1	8	39	4	14	-1.40631	1
Q09167	Splicing factor, arginine/serine-rich 5	10	43	6	14	-1.54717	1
Q9CYL5	Golgi-associated plant pathogenesis-related protein 1	4	43	5	14	-1.54717	1
Q3UMQ8	H/ACA ribonucleoprotein complex non-core subunit NAF1	2	2	1	15	2.97863	1
Q792I0	Lin-7 homolog C	2	3	2	15	2.39367	1
O88807	Protein-arginine deiminase type-4	3	3	2	15	2.39367	1
Q01279	Epidermal growth factor receptor	2	3	7	15	2.39367	1
Q8BRH4	Myeloid/lymphoid or mixed-lineage leukemia protein 3 homolog	3	3	3	15	2.39367	1
Q810V0	U3 small nucleolar ribonucleoprotein protein MPP10	2	3	3	15	2.39367	1
P28741	Kinesin-like protein KIF3A	2	4	5	15	1.97863	1
Q64303	Serine/threonine-protein kinase PAK 2	2	5	6	15	1.6567	1
P70712	Kynureninase	5	6	5	15	1.39367	1
Q4V8I7	Leucine-rich repeat-containing protein 8A	3	6	4	15	1.39367	1
Q62838	Muscle, skeletal receptor tyrosine protein kinase precursor	1	6	2	15	1.39367	1
Q9Z2C5	Myotubularin	3	7	3	15	1.17127	1
Q6TUD4	Protein YIPF3	2	7	3	15	1.17127	1
Q01721	Growth-arrest-specific protein 1 precursor	1	8	3	15	0.978629	1
P59114	Phosphorylated CTD-interacting factor 1	1	8	1	15	0.978629	1
P09838	DNA nucleotidylexotransferase	1	8	1	15	0.978629	1
P47819	Glial fibrillary acidic protein	4	9	3	15	0.808704	1
Q8BWR2	UPF0424 protein C1orf128 homolog	1	10	1	15	0.656701	1
Q80Z70	Sel-1 homolog precursor	7	11	2	15	0.519197	1
Q9CYR6	Phosphoacetylglucosamine mutase	3	13	3	15	0.278189	1
Q9D1L9	Hepatitis B virus X-interacting protein homolog	1	13	2	15	0.278189	1
P61212	ADP-ribosylation factor-like protein 1	5	16	2	15	-0.021371	1
Q9DC69	NADH-ubiquinone oxidoreductase 39 kDa subunit, mitochondrial precursor	5	16	4	15	-0.021371	1
P62982	40S ribosomal protein S27a	4	18	3	15	-0.191296	1
Q5XIG6	N-acetylgalactosamine kinase	3	18	3	15	-0.191296	1
P30412	Peptidyl-prolyl cis-trans isomerase C	2	18	2	15	-0.191296	1
P52504	NADH dehydrogenase ubiquinone iron-sulfur protein 6, mitochondrialprecursor	3	20	3	15	-0.343299	1
Q61817	Cyclic AMP-responsive element-binding protein 3	1	23	2	15	-0.544933	1
Q9EPC6	Profilin-2	5	23	2	15	-0.544933	1
Q6IMX7	Hsp70-binding protein 1	4	24	3	15	-0.606333	1
Q08093	Calponin-2	3	24	2	15	-0.606333	1
Q6AYA6	Uncharacterized protein C17orf62 homolog	3	24	2	15	-0.606333	1
Q9QZ88	Vacuolar protein sorting-associated protein 29	4	25	1	15	-0.665227	1
Q02053	Ubiquitin-activating enzyme E1 1	8	26	4	15	-0.721811	1
P61203	COP9 signalosome complex subunit 2	8	27	7	15	-0.776258	1
Q5BJX1	39S ribosomal protein L41, mitochondrial precursor	4	27	3	15	-0.776258	1
Q9CYI4	Putative RNA-binding protein Luc7-like 1	2	28	1	15	-0.828726	1
P70470	Acyl-protein thioesterase 1	8	29	5	15	-0.879352	1
P97546	Neuroplastin precursor	3	30	3	15	-0.928262	1
Q9D0B6	UPF0368 protein Cxorf26 homolog	5	31	1	15	-0.975567	1
P70619	Glutathione reductase	8	32	4	15	-1.02137	1
Q5I0K8	28S ribosomal protein S7, mitochondrial precursor	3	34	3	15	-1.10883	1
Q62848	ADP-ribosylation factor GTPase-activating protein 1	6	35	4	15	-1.15065	1
Q8R422	CD109 antigen homolog precursor	1	2	1	16	3.07174	1
Q3UMF0	Cordon-bleu protein-like 1	1	2	4	16	3.07174	1
Q8CCF0	U4/U6 small nuclear ribonucleoprotein Prp31	3	3	6	16	2.48678	1
Q8R5C8	Zinc finger MYND domain-containing protein 11	2	3	3	16	2.48678	1
Q6IUR5	Neudesin	2	4	2	16	2.07174	1
P35822	Receptor-type tyrosine-protein phosphatase kappa	3	4	3	16	2.07174	1
P12391	Neuronal acetylcholine receptor subunit beta-3	2	6	2	16	1.48678	1
Q9ERG0	LIM domain and actin-binding protein 1	1	6	3	16	1.48678	1
Q64298	Sperm mitochondrial-associated cysteine-rich protein	1	6	1	16	1.48678	1
Q6AXZ0	Polyadenylate-binding protein-interacting protein 2 -bindingprotein-interacting protein 2	2	6	2	16	1.48678	1
Q9QZH2	BRCA1-associated RING domain protein 1	1	7	4	16	1.26438	1
P07756	Carbamoyl-phosphate synthase ammonia, mitochondrial precursor	3	7	5	16	1.26438	1
Q9CQI6	Coactosin-like protein	2	7	3	16	1.26438	1
O88307	Sortilin-related receptor precursor	4	7	4	16	1.26438	1
Q63450	Calcium/calmodulin-dependent protein kinase type 1	4	8	3	16	1.07174	1
Q62725	Nuclear transcription factor Y subunit gamma	2	8	2	16	1.07174	1
O88777	Presenilin-2	3	8	3	16	1.07174	1
Q9Z313	60S ribosomal protein L13	3	8	3	16	1.07174	1
Q9JJL8	Seryl-tRNA synthetase, mitochondrial precursor synthetase	4	8	3	16	1.07174	1
P08649	Complement C4	3	10	4	16	0.74981	1
Q9JLC8	Sacsin	4	12	8	16	0.486776	1
Q9Z277	Tyrosine-protein kinase BAZ1B	6	15	3	16	0.164848	1
Q3ULJ0	Glycerol-3-phosphate dehydrogenase 1-like protein	5	15	3	16	0.164848	1
Q10739	Matrix metalloproteinase-14 precursor	4	16	3	16	0.0717385	1
O88799	Zonadhesin	3	17	5	16	-0.0157244	1
P12843	Insulin-like growth factor-binding protein 2 precursor	3	18	4	16	-0.0981866	1
Q9QUR7	Peptidyl-prolyl cis-trans isomerase NIMA-interacting 1	5	18	4	16	-0.0981866	1
Q5XI41	Translocation-associated membrane protein 1	4	19	3	16	-0.176189	1
P01041	Cystatin-B	5	19	3	16	-0.176189	1
P31230	Multisynthetase complex auxiliary component p43	5	19	1	16	-0.176189	1
P11531	Dystrophin	5	20	7	16	-0.25019	1
Q62773	Sodium/nucleoside cotransporter 2 /nucleoside cotransporter 2	1	21	3	16	-0.320579	1
Q6AYS5	Transmembrane protein 98	2	23	1	16	-0.451824	1
Q63425	Periaxin	3	24	3	16	-0.513224	1
Q63690	Apoptosis regulator BAX, membrane isoform alpha	3	24	2	16	-0.513224	1
Q61043	Ninein	5	24	7	16	-0.513224	1
O35874	Neutral amino acid transporter A	5	25	2	16	-0.572118	1
Q9QXU8	Cytoplasmic dynein 1 light intermediate chain 1	7	28	9	16	-0.735616	1
Q9DBS9	Oxysterol-binding protein-related protein 3	7	28	4	16	-0.735616	1
P20855	Hemoglobin subunit beta	1	30	1	16	-0.835152	1
Q99N27	Sorting nexin-1	6	30	5	16	-0.835152	1
Q8K273	Transmembrane protein 32 precursor	3	31	2	16	-0.882458	1
P36876	Serine/threonine-protein phosphatase 2A 55 kDa regulatory subunit Balpha isoform	8	36	6	16	-1.09819	1
Q9JKW0	ADP-ribosylation factor-like protein 6-interacting protein 1	3	40	2	16	-1.25019	1
P16446	Phosphatidylinositol transfer protein alpha isoform	5	41	4	16	-1.28581	1
Q63151	Long-chain-fatty-acid--CoA ligase 3	6	45	3	16	-1.42011	1
Q498T4	39S ribosomal protein L2, mitochondrial precursor	2	3	2	17	2.57424	1
Q5RK00	39S ribosomal protein L46, mitochondrial precursor	1	3	4	17	2.57424	1
Q6P9R1	ATP-dependent RNA helicase DDX51	1	4	3	17	2.1592	1
O35368	Interferon-activable protein 203	1	4	3	17	2.1592	1
P62494	Ras-related protein Rab-11A	2	5	7	17	1.83727	1
P38552	Galectin-4	1	6	3	17	1.57424	1
P21775	3-ketoacyl-CoA thiolase A, peroxisomal precursor	2	7	7	17	1.35185	1
Q922J3	CAP-Gly domain-containing linker protein 1	4	7	5	17	1.35185	1
Q9JIL5	Tubby-related protein 4	3	8	2	17	1.1592	1
Q5FWT1	Protein FAM98A	3	9	3	17	0.989276	1
P84060	Dystrobrevin beta	1	10	4	17	0.837273	1
Q8VI02	Serine/threonine-protein phosphatase 4 regulatory subunit 1	3	10	5	17	0.837273	1
P09215	Protein kinase C delta type	3	11	4	17	0.69977	1
P56376	Acylphosphatase-1	1	11	1	17	0.69977	1
P39749	Flap endonuclease 1	4	11	2	17	0.69977	1
Q8BS95	Protein GPR89A	2	11	3	17	0.69977	1
Q6AY96	Transcription initiation factor IIF subunit alpha	5	14	5	17	0.351846	1
Q9ES54	Nuclear protein localization protein 4 homolog	4	15	6	17	0.252311	1
P52873	Pyruvate carboxylase, mitochondrial precursor	4	15	4	17	0.252311	1
P62311	U6 snRNA-associated Sm-like protein LSm3	2	15	1	17	0.252311	1
Q8R0H9	ADP-ribosylation factor-binding protein GGA1	4	16	4	17	0.159201	1
Q99LE6	ATP-binding cassette sub-family F member 2	6	17	2	17	0.0717385	1
Q63014	A-kinase anchor protein 8	4	18	4	17	-0.0107237	1
Q6IG00	Keratin, type II cytoskeletal 4	7	18	4	17	-0.0107237	1
Q5U211	Sorting nexin-3	4	18	3	17	-0.0107237	1
Q9QXY4	Opioid growth factor receptor	7	19	6	17	-0.0887262	1
Q9Z1K5	Protein ariadne-1 homolog	3	20	2	17	-0.162727	1
Q6P791	UPF0404 protein C11orf59 homolog	2	21	3	17	-0.233116	1
Q60870	Receptor expression-enhancing protein 5	1	21	2	17	-0.233116	1
Q6PDI5	Proteasome-associated protein ECM29 homolog	8	22	6	17	-0.30023	1
Q9ERS2	NADH dehydrogenase ubiquinone 1 alpha subcomplex subunit 13	3	22	2	17	-0.30023	1
P12815	Programmed cell death protein 6	4	22	3	17	-0.30023	1
P47875	Cysteine and glycine-rich protein 1	4	23	6	17	-0.364361	1
Q9Z254	PDZ domain-containing protein GIPC1	3	23	3	17	-0.364361	1
P62994	Growth factor receptor-bound protein 2	5	26	4	17	-0.541238	1
Q6AXN3	Transmembrane emp24 domain-containing protein 5 precursor	2	27	6	17	-0.595686	1
Q6MG49	Large proline-rich protein BAT3	9	30	4	17	-0.747689	1
Q8K4F7	Scavenger mRNA-decapping enzyme DcpS	5	30	4	17	-0.747689	1
Q8R1N4	NudC domain-containing protein 3	4	40	3	17	-1.16273	1
Q75UQ2	Craniofacial development protein 1	7	46	4	17	-1.36436	1
P51583	Multifunctional protein ADE2	8	49	6	17	-1.45551	1
Q9JM53	Programmed cell death protein 8, mitochondrial precursor	1	3	7	18	2.6567	1
Q5M7W7	Probable prolyl-tRNA synthetase, mitochondrial precursor	4	4	5	18	2.24166	1
P97313	DNA-dependent protein kinase catalytic subunit	4	4	8	18	2.24166	1
Q99MX0	Transketolase-like protein 1	1	4	1	18	2.24166	1
P15535	Beta-1,4-galactosyltransferase 1	1	5	2	18	1.91974	1
Q03410	Synaptonemal complex protein 1	5	6	9	18	1.6567	1
P37230	Peroxisome proliferator-activated receptor alpha	3	7	3	18	1.43431	1
Q8BGT5	Alanine aminotransferase 2	2	7	2	18	1.43431	1
Q91VC3	Probable ATP-dependent RNA helicase DDX48	2	7	7	18	1.43431	1
Q7TNF8	Peripheral-type benzodiazepine receptor-associated protein 1	1	8	3	18	1.24166	1
Q61235	Beta-2-syntrophin	1	8	2	18	1.24166	1
P20607	Interleukin-6	1	9	4	18	1.07174	1
P51840	Guanylyl cyclase GC-E	2	11	3	18	0.782232	1
Q5XHX6	Thioredoxin domain-containing protein 2	4	11	5	18	0.782232	1
P50411	Protein phosphatase inhibitor 2	2	11	1	18	0.782232	1
Q9R1C7	Pre-mRNA-processing factor 40 homolog A	7	11	4	18	0.782232	1
Q9ET01	Glycogen phosphorylase, liver form	2	12	1	18	0.656701	1
Q08775	Runt-related transcription factor 2	1	12	2	18	0.656701	1
Q64151	Semaphorin-4C precursor	2	12	1	18	0.656701	1
Q6PGB8	Probable global transcription activator SNF2L1	3	12	5	18	0.656701	1
Q9ERS2	NADH-ubiquinone oxidoreductase B166 subunit	2	13	3	18	0.541224	1
P83565	39S ribosomal protein L40, mitochondrial precursor	1	14	2	18	0.434309	1
Q8R4Z9	Mitofusin-1	2	15	4	18	0.334773	1
P20428	Myogenin	2	16	2	18	0.241663	1
Q6PA06	Atlastin-2	1	17	1	18	0.154201	1
P52591	Nuclear envelope pore membrane protein POM 121	3	17	3	18	0.154201	1
Q5M9G9	Protein TBRG4	3	18	2	18	0.0717385	1
Q64620	Serine/threonine-protein phosphatase 6	6	20	2	18	-0.0802646	1
Q9R0T8	Inhibitor of nuclear factor kappa-B kinase subunit epsilon	1	20	2	18	-0.0802646	1
O54694	Serine palmitoyltransferase 2	2	27	5	18	-0.513224	1
Q922F4	Tubulin beta-6 chain	7	28	2	18	-0.565691	1
Q9CQE7	Endoplasmic reticulum-Golgi intermediate compartment protein 3	2	30	3	18	-0.665227	1
Q9D7S7	Ribosomal protein L22-like 1	2	30	1	18	-0.665227	1
Q63028	Alpha-adducin	10	34	7	18	-0.845799	1
Q9QW30	Neurogenic locus notch homolog protein 2 precursor	6	35	5	18	-0.88762	1
Q4KM65	Cleavage and polyadenylation specificity factor 5	10	49	3	18	-1.37305	1
Q5U458	DnaJ homolog subfamily C member 11	10	49	6	18	-1.37305	1
O55166	Vacuolar protein sorting-associated protein 52 homolog	3	3	3	19	2.7347	1
P70298	Homeobox protein cut-like 2	2	3	2	19	2.7347	1
Q8K2I9	F-box only protein 18	2	3	3	19	2.7347	1
Q8CC35	Synaptopodin	2	3	1	19	2.7347	1
P51650	Succinate semialdehyde dehydrogenase -dependentsuccinic semialdehyde dehydrogenase	3	4	4	19	2.31967	1
Q8BMA6	Signal recognition particle 68 kDa protein	2	5	5	19	1.99774	1
Q9CR75	Tumor necrosis factor receptor superfamily member 12A precursor	1	5	1	19	1.99774	1
P70564	Serpin B5 precursor	1	6	1	19	1.7347	1
Q6AY46	tRNA - -methyltransferase catalytic subunit TRM61 -methyltransferase subunit TRM61 MTase subunit TRM61	2	6	1	19	1.7347	1
Q9EQV6	Tripeptidyl-peptidase 1	1	7	4	19	1.51231	1
O35923	Breast cancer type 2 susceptibility protein homolog	5	9	5	19	1.14974	1
P63100	Calcineurin subunit B isoform 1	4	9	2	19	1.14974	1
Q6NSR8	Probable aminopeptidase NPEPL1	3	10	2	19	0.997738	1
P15307	Proto-oncogene c-Rel	1	10	1	19	0.997738	1
Q8BIJ6	Isoleucyl-tRNA synthetase, mitochondrial precursor	1	12	2	19	0.734703	1
Q63942	GTP-binding protein Rab-3D	3	13	1	19	0.619226	1
Q9QUR2	Dynactin subunit 4	3	15	5	19	0.412775	1
Q811D7	Myosin-XVIIIa	4	15	9	19	0.412775	1
Q5BJP3	Ubiquitin-fold modifier 1 precursor	5	16	3	19	0.319666	1
P22892	AP-1 complex subunit gamma-1	2	16	7	19	0.319666	1
Q80T02	G-protein coupled bile acid receptor 1	1	16	1	19	0.319666	1
Q9EQQ0	Histone-lysine N-methyltransferase SUV39H2	1	17	2	19	0.232203	1
O09117	Synaptophysin-like protein 1	2	18	2	19	0.149741	1
Q5RL79	Keratinocytes-associated protein 2	2	19	2	19	0.0717385	1
Q7TQ95	Protein lunapark	5	20	3	19	-0.00226213	1
Q9ES00	Ubiquitin conjugation factor E4 B	6	21	5	19	-0.0726515	1
P63242	Eukaryotic translation initiation factor 5A	5	23	5	19	-0.203896	1
P97379	Ras GTPase-activating protein-binding protein 2	5	26	3	19	-0.380774	1
Q9Z1P6	NADH dehydrogenase ubiquinone 1 alpha subcomplex subunit 7	2	27	3	19	-0.435222	1
O35964	SH3-containing GRB2-like protein 1	5	30	5	19	-0.587225	1
O08837	Cell division cycle 5-related protein	11	37	8	19	-0.889787	1
Q5PQV5	Trophoblast glycoprotein precursor	3	37	5	19	-0.889787	1
P97834	COP9 signalosome complex subunit 1	8	39	4	19	-0.965736	1
Q5XIW8	U4/U6U5 tri-snRNP-associated protein 1	6	39	5	19	-0.965736	1
Q04631	Protein farnesyltransferase/geranylgeranyltransferase type I alphasubunit	7	43	4	19	-1.1066	1
Q8VBT0	Thioredoxin domain-containing protein 1 precursor	2	43	2	19	-1.1066	1
Q496Z0	Elongator complex protein 2	8	46	2	19	-1.2039	1
Q1HFZ0	tRNA -methyltransferase NSUN2	9	52	3	19	-1.38077	1
Q5RJQ8	Protein FAM26B	2	4	4	20	2.39367	1
Q62868	Rho-associated protein kinase 2	5	6	9	20	1.8087	1
Q9CR88	28S ribosomal protein S14, mitochondrial	3	6	3	20	1.8087	1
Q6J1Y9	Ubiquitin carboxyl-terminal hydrolase 19	4	7	5	20	1.58631	1
Q9D8C4	Interferon-induced 35 kDa protein homolog	2	7	1	20	1.58631	1
Q9DBF7	Coiled-coil domain-containing protein 49	2	9	1	20	1.22374	1
Q6VGS5	Protein Daple	4	9	3	20	1.22374	1
Q71UE8	NEDD8 precursor	3	11	4	20	0.934235	1
Q8BXV2	BRI3-binding protein	1	12	1	20	0.808704	1
P14841	Cystatin-C precursor	1	12	1	20	0.808704	1
P28494	Alpha-mannosidase 2	3	14	6	20	0.586312	1
Q9WVL3	Solute carrier family 12 member 7	5	18	6	20	0.223742	1
P42225	Signal transducer and activator of transcription 1	8	18	2	20	0.223742	1
Q7TT49	Serine/threonine-protein kinase MRCK beta	4	19	9	20	0.145739	1
Q8VHV8	Selenoprotein S	3	20	5	20	0.0717385	1
Q8VDM6	Heterogeneous nuclear ribonucleoprotein U-like protein 1	6	22	3	20	-0.0657651	1
P05942	Protein S100-A4	5	22	3	20	-0.0657651	1
Q5M7A4	Ubiquitin-activating enzyme E1 domain-containing protein 1	5	22	2	20	-0.0657651	1
Q9D2R6	Coiled-coil domain-containing protein 56	2	24	1	20	-0.191296	1
Q8K3F3	Protein phosphatase 1 regulatory subunit 14B	5	24	3	20	-0.191296	1
P62320	Small nuclear ribonucleoprotein Sm D3	4	24	6	20	-0.191296	1
O70503	Putative steroid dehydrogenase KIK-I	4	26	4	20	-0.306773	1
Q01730	Ras suppressor protein 1	4	27	6	20	-0.361221	1
Q9CXF4	TBC1 domain family member 15	4	27	2	20	-0.361221	1
Q498E0	Thioredoxin domain-containing protein 12 precursor	5	33	3	20	-0.650728	1
Q8BKZ9	Pyruvate dehydrogenase protein X component, mitochondrial precursor	4	35	2	20	-0.735616	1
O88543	COP9 signalosome complex subunit 3	5	38	4	20	-0.854261	1
Q8C675	Glucose-6-phosphate isomerase	7	49	6	20	-1.22104	1
P57097	Proto-oncogene tyrosine-protein kinase MER precursor	2	4	3	21	2.46406	1
Q61103	Zinc finger protein ubi-d4	2	4	3	21	2.46406	1
Q8K581	Thioredoxin domain-containing protein 9	2	4	2	21	2.46406	1
Q62935	von Willebrand factor	2	5	5	21	2.14213	1
O54820	Bifunctional 3'-phosphoadenosine 5'-phosphosulfate synthetase 1	2	5	1	21	2.14213	1
Q5M9I5	Ubiquinol-cytochrome c reductase complex 11 kDa protein, mitochondrial precursor	2	6	5	21	1.87909	1
P13265	Glypican-3 precursor	2	8	3	21	1.46406	1
Q9QXA5	U6 snRNA-associated Sm-like protein LSm4	2	9	3	21	1.29413	1
Q9EP72	Uncharacterized protein C15orf24 homolog precursor	2	10	4	21	1.14213	1
P53565	Homeobox protein cut-like 1	5	12	5	21	0.879093	1
Q9CSN1	SNW domain-containing protein 1	4	13	5	21	0.763616	1
P14942	Glutathione S-transferase alpha-4	4	14	4	21	0.656701	1
Q1HAQ0	1-acylglycerophosphocholine O-acyltransferase 1	1	14	3	21	0.656701	1
P48975	Actin, cytoplasmic 1	4	15	5	21	0.557165	1
O54874	Serine/threonine-protein kinase MRCK alpha	2	15	4	21	0.557165	1
Q9DAW6	U4/U6 small nuclear ribonucleoprotein Prp4	3	17	3	21	0.376593	1
Q9JLT6	BH3-interacting domain death agonist	2	19	2	21	0.216128	1
Q80VY9	Putative ATP-dependent RNA helicase DHX33	1	19	2	21	0.216128	1
Q9JHU5	Arfaptin-1	4	21	5	21	0.0717385	1
Q9QYU1	Peroxisomal biogenesis factor 19	6	22	5	21	0.00462426	1
Q6P8X1	Sorting nexin-6	5	22	6	21	0.00462426	1
Q9Z1T1	AP-3 complex subunit beta-1	4	23	6	21	-0.0595061	1
P09456	cAMP-dependent protein kinase type I-alpha regulatory subunit	7	26	4	21	-0.236384	1
Q5I0L3	Tyrosyl-tRNA synthetase, mitochondrial precursor	3	29	3	21	-0.393925	1
Q6AYK1	RNA-binding protein with serine-rich domain 1	3	31	2	21	-0.49014	1
Q9EQP2	EH domain-containing protein 4	6	31	3	21	-0.49014	1
Q921M7	Protein FAM49B	6	32	5	21	-0.535944	1
Q6PB93	Polypeptide N-acetylgalactosaminyltransferase 2	5	32	5	21	-0.535944	1
Q922H2	Pyruvate dehydrogenase lipoamide kinase isozyme 3, mitochondrialprecursor	6	32	3	21	-0.535944	1
Q63908	Calcium/calmodulin-dependent protein kinase type II delta chain	7	33	6	21	-0.580338	1
Q99J86	Attractin precursor	5	37	4	21	-0.745397	1
Q9WTK3	Glycosylphosphatidylinositol anchor attachment 1 protein	5	39	4	21	-0.821346	1
Q8BI84	Melanoma inhibitory activity protein 3 precursor	7	40	3	21	-0.857872	1
O08547	Vesicle trafficking protein SEC22b	5	42	3	21	-0.928262	1
Q6AXS3	Protein DEK	8	48	5	21	-1.12091	1
Q9ERA7	Mesothelin precursor	7	48	5	21	-1.12091	1
Q5XIU9	Membrane-associated progesterone receptor component 2	3	51	3	21	-1.20837	1
Q8BLR5	PH and SEC7 domain-containing protein 4	4	6	2	22	1.94621	1
Q5XIC2	Evolutionarily conserved signaling intermediate in Toll pathway,mitochondrial precursor	2	7	4	22	1.72382	1
P60905	DnaJ homolog subfamily C member 5	2	10	4	22	1.20924	1
Q6GMN2	Brain-specific angiogenesis inhibitor 1-associated protein 2	1	10	1	22	1.20924	1
Q8CHJ1	GPI transamidase component PIG-U	2	10	1	22	1.20924	1
P20689	Myosin light chain kinase 2, skeletal/cardiac muscle	3	14	3	22	0.723815	1
Q9JKS6	Protein piccolo	8	14	11	22	0.723815	1
Q9ESQ7	PH and SEC7 domain-containing protein 1	8	14	6	22	0.723815	1
Q4KLF8	Actin-related protein 2/3 complex subunit 5	3	16	5	22	0.53117	1
Q9EQS3	C-Myc-binding protein	4	17	3	22	0.443707	1
Q5PQX0	UDP-glucuronic acid decarboxylase 1	2	18	4	22	0.361245	1
P61967	AP-1 complex subunit sigma-1A	1	20	1	22	0.209242	1
P97710	Tyrosine-protein phosphatase non-receptor type substrate 1 precursor	6	23	5	22	0.00760811	1
Q8BJW6	Eukaryotic translation initiation factor 2A	5	23	6	22	0.00760811	1
P40241	CD9 antigen	3	27	2	22	-0.223717	1
Q5U2V8	Transmembrane protein 111	2	28	4	22	-0.276185	1
Q61072	ADAM 9 precursor	4	28	1	22	-0.276185	1
Q62523	Zyxin	5	30	3	22	-0.375721	1
Q4G063	Cysteine-rich with EGF-like domain protein 2 precursor	2	31	2	22	-0.423026	1
Q9JIR4	Regulating synaptic membrane exocytosis protein 1	4	32	5	22	-0.46883	1
Q6RJR6	Reticulon-3	5	36	4	22	-0.638755	1
Q5I0J9	Putative L-aspartate dehydrogenase	1	38	2	22	-0.716757	1
P62076	Mitochondrial import inner membrane translocase subunit Tim13	5	47	4	22	-1.02342	1
Q9R1D7	Golgi-specific brefeldin A-resistance guanine nucleotide exchangefactor 1	10	53	4	22	-1.19675	1
Q62388	Serine-protein kinase ATM	2	5	5	23	2.27337	1
Q5FWY5	AH receptor-interacting protein	3	6	8	23	2.01034	1
Q9D6J5	NADH dehydrogenase ubiquinone 1 beta subcomplex subunit 8,mitochondrial precursor	1	11	1	23	1.13587	1
Q9CQ69	Ubiquinol-cytochrome c reductase complex ubiquinone-binding proteinQP-C	1	12	1	23	1.01034	1
Q99J56	Derlin-1	1	13	2	23	0.894861	1
Q8BYA0	Tubulin-specific chaperone D	3	13	5	23	0.894861	1
Q5XIL6	Uncharacterized protein C20orf135 homolog	1	15	2	23	0.68841	1
P51655	Glypican-4 precursor	1	15	2	23	0.68841	1
Q03958	Prefoldin subunit 6	4	15	3	23	0.68841	1
Q6PCU2	Vacuolar ATP synthase subunit E 1	4	16	3	23	0.5953	1
P41542	General vesicular transport factor p115	5	16	5	23	0.5953	1
P37285	Kinesin light chain 1	5	18	5	23	0.425375	1
Q6PR54	Telomere-associated protein RIF1	8	19	3	23	0.347373	1
P14659	Heat shock-related 70 kDa protein 2	5	20	4	23	0.273372	1
Q62383	Transcription elongation factor SPT6	8	20	8	23	0.273372	1
P11497	Acetyl-CoA carboxylase 1	3	21	5	23	0.202983	1
P25286	Vacuolar proton translocating ATPase 116 kDa subunit a isoform 1	5	22	7	23	0.135869	1
P11348	Dihydropteridine reductase	3	22	1	23	0.135869	1
O35547	Long-chain-fatty-acid--CoA ligase 4	6	26	8	23	-0.105139	1
Q8C0L0	Thioredoxin domain-containing protein 13 precursor	3	26	4	23	-0.105139	1
P56812	Programmed cell death protein 5	4	28	2	23	-0.212055	1
Q75WE7	Loss of heterozygosity 11 chromosomal region 2 gene A protein homolog	8	33	7	23	-0.449094	1
Q8BUK6	Hook homolog 3	10	34	7	23	-0.492162	1
Q64008	Ras-related protein Rab-34	3	35	2	23	-0.533983	1
Q9JJ54	Heterogeneous nuclear ribonucleoprotein D0	9	37	5	23	-0.614153	1
Q5BK32	UBX domain-containing protein 8	5	40	3	23	-0.726628	1
Q9WU74	Lipolysis-stimulated lipoprotein receptor precursor	6	41	5	23	-0.762252	1
Q9CX34	Suppressor of G2 allele of SKP1 homolog	6	43	4	23	-0.830964	1
O08808	Protein diaphanous homolog 1	13	48	3	23	-0.989662	1
Q8R1A4	Dedicator of cytokinesis protein 7	3	48	1	23	-0.989662	1
Q8VHU4	Elongator complex protein 1	12	51	6	23	-1.07712	1
Q8VHE6	Ciliary dynein heavy chain 5	2	5	6	24	2.33477	1
P70569	Unconventional myosin-Vb	4	6	5	24	2.07174	1
Q8BRM2	N-terminal kinase-like-binding protein 1	1	6	1	24	2.07174	1
Q5XIE8	Integral membrane protein 2B	2	7	4	24	1.84935	1
Q922U1	U4/U6 small nuclear ribonucleoprotein Prp3	3	7	6	24	1.84935	1
Q62780	Probable ATP-dependent RNA helicase DDX46	6	8	11	24	1.6567	1
Q62241	U1 small nuclear ribonucleoprotein C	1	8	2	24	1.6567	1
Q9D958	Signal peptidase complex subunit 1	1	9	1	24	1.48678	1
P23780	Beta-galactosidase precursor	2	11	3	24	1.19727	1
Q9CZU3	Superkiller viralicidic activity 2-like 2	4	11	8	24	1.19727	1
Q812D3	Peptidyl-prolyl cis-trans isomerase-like 3	5	15	4	24	0.74981	1
Q6PE01	WD repeat protein 57	4	15	4	24	0.74981	1
Q8CHP5	Protein wibg homolog	3	18	3	24	0.486776	1
O08618	Phosphoribosyl pyrophosphate synthetase-associated protein 2	6	21	8	24	0.264384	1
Q810B6	Ankyrin repeat and FYVE domain-containing protein 1	5	25	2	24	0.0128448	1
Q8CIG8	Protein arginine N-methyltransferase 5	5	26	6	24	-0.0437388	1
Q9CZP5	Mitochondrial chaperone BCS1	3	27	1	24	-0.0981866	1
Q9JLV5	Cullin-3	6	28	4	24	-0.150654	1
P50442	Glycine amidinotransferase, mitochondrial precursor	4	29	5	24	-0.20128	1
Q9HB97	Alpha-parvin	4	33	7	24	-0.387693	1
Q5M823	NudC domain-containing protein 2	7	34	3	24	-0.430762	1
P84092	AP-2 complex subunit mu-1	6	35	6	24	-0.472582	1
Q9D2J7	Ankyrin repeat domain-containing protein 5	2	36	4	24	-0.513224	1
Q9QY17	Protein kinase C and casein kinase substrate in neurons 2 protein	10	38	4	24	-0.591227	1
O70377	Synaptosomal-associated protein 23	4	40	4	24	-0.665227	1
Q91ZW3	SWI/SNF-related matrix-associated actin-dependent regulator ofchromatin subfamily A member 5	9	41	6	24	-0.700851	1
Q8BU14	Translocation protein SEC62	5	42	2	24	-0.735616	1
O09106	Histone deacetylase 1	6	57	1	24	-1.17619	1
Q8C6U2	PQ loop repeat-containing protein 3 precursor	1	6	1	25	2.13063	1
P47858	6-phosphofructokinase, muscle type	5	7	6	25	1.90824	1
Q8BWM0	Prostaglandin E synthase 2	2	10	5	25	1.39367	1
Q8CGC6	RNA-binding protein 28	4	11	4	25	1.25616	1
P97571	Calpain-1 catalytic subunit	7	15	9	25	0.808704	1
Q61136	Serine/threonine-protein kinase PRP4 homolog	6	15	8	25	0.808704	1
Q8K214	Polycomb protein SCMH1	1	15	1	25	0.808704	1
Q91X25	Ubiquitin carboxyl-terminal hydrolase 47	6	17	6	25	0.628132	1
O54941	SWI/SNF-related matrix-associated actin-dependent regulator chromatinsubfamily E member 1	5	20	3	25	0.393667	1
Q9WVJ4	Synaptojanin-2-binding protein	3	20	3	25	0.393667	1
P31254	Ubiquitin-activating enzyme E1 Y	1	25	2	25	0.0717385	1
Q9JHB5	Translin-associated protein X	6	26	5	25	0.0151549	1
Q9D1M7	FK506-binding protein 11 precursor	4	27	2	25	-0.0392929	1
Q9ERK4	Importin-alpha re-exporter	11	28	8	25	-0.0917603	1
P25304	Agrin precursor	4	30	5	25	-0.191296	1
P17426	AP-2 complex subunit alpha-1	9	37	3	25	-0.493859	1
P24547	Inosine-5'-monophosphate dehydrogenase 2	3	38	4	25	-0.532333	1
P83883	60S ribosomal protein L36a	4	39	2	25	-0.569808	1
Q68FX1	Mannose-6-phosphate isomerase	7	41	8	25	-0.641957	1
Q9JJU8	SH3 domain-binding glutamic acid-rich-like protein	5	41	3	25	-0.641957	1
P62305	Small nuclear ribonucleoprotein E	4	45	3	25	-0.776258	1
P18422	Proteasome subunit alpha type 3	14	47	6	25	-0.838994	1
P40112	Proteasome subunit beta type 3	6	48	3	25	-0.869368	1
P26369	Splicing factor U2AF 65 kDa subunit	7	55	3	25	-1.06577	1
P26051	CD44 antigen precursor	4	59	4	25	-1.16705	1
Q9Z0W3	Nuclear pore complex protein Nup160	4	7	5	26	1.96482	1
Q9QYJ3	DnaJ homolog subfamily B member 1	3	8	8	26	1.77218	1
Q8VBU2	Protein NDRG2	2	9	9	26	1.60225	1
Q8BJZ4	28S ribosomal protein S35, mitochondrial precursor	2	10	4	26	1.45025	1
Q9CPT4	Uncharacterized protein C19orf10 homolog precursor	2	11	3	26	1.31275	1
Q9DCG9	TRM112-like protein	2	11	3	26	1.31275	1
Q9DBH0	NEDD4-like E3 ubiquitin-protein ligase WWP2	1	12	1	26	1.18722	1
Q4V8K2	Beta-catenin-like protein 1	5	14	7	26	0.964823	1
Q8BVQ5	Protein phosphatase methylesterase 1	4	14	4	26	0.964823	1
P61959	Small ubiquitin-related modifier 2 precursor	2	15	2	26	0.865288	1
Q3UMR5	Coiled-coil domain-containing protein 109A	3	18	4	26	0.602253	1
P84245	Histone H33	5	19	2	26	0.524251	1
Q4V7F2	Cysteine-rich with EGF-like domain protein 1 precursor	2	19	3	26	0.524251	1
Q61493	DNA polymerase zeta catalytic subunit	5	19	4	26	0.524251	1
P15800	Laminin subunit beta-2 precursor	6	21	8	26	0.379861	1
P42667	Signal peptidase complex catalytic subunit SEC11A	2	25	3	26	0.128322	1
Q9WTT7	Basic leucine zipper and W2 domain-containing protein 2	5	26	5	26	0.0717385	1
Q9DD18	Probable D-tyrosyl-tRNA deacylase 1	6	27	3	26	0.0172907	1
Q5U318	Astrocytic phosphoprotein PEA-15	5	29	3	26	-0.0858028	1
Q9Z1A5	NEDD8-activating enzyme E1 regulatory subunit	6	30	6	26	-0.134712	1
Q6PDU1	Splicing factor, arginine/serine-rich 2	6	39	2	26	-0.513224	1
Q91ZR2	Sorting nexin-18	9	42	2	26	-0.620139	1
Q9JHW0	Proteasome subunit beta type 7 precursor	9	48	6	26	-0.812784	1
Q9JIX8	Apoptotic chromatin condensation inducer in the nucleus	9	50	8	26	-0.871678	1
Q498U4	Nuclear protein Hcc-1	5	52	3	26	-0.928262	1
P62959	Histidine triad nucleotide-binding protein 1	7	62	4	26	-1.18202	1
Q99JY3	GTPase IMAP family member 4	1	8	1	27	1.82663	1
P14882	Propionyl-CoA carboxylase alpha chain, mitochondrial precursor	2	9	6	27	1.6567	1
Q7TSA0	Mitochondrial Rho GTPase 2	4	10	5	27	1.5047	1
P15304	Hormone-sensitive lipase	2	12	2	27	1.24166	1
Q9D2R1	Mitochondrial Rho GTPase 1	3	12	5	27	1.24166	1
P55288	Cadherin-11 precursor	4	13	5	27	1.12619	1
P62501	TSC22 domain family protein 1	4	14	5	27	1.01927	1
Q5U3Y7	Transmembrane protein 97	4	24	3	27	0.241663	1
Q505F5	Leucine-rich repeat-containing protein 47	8	26	6	27	0.126186	1
O35344	Importin subunit alpha-3	7	36	7	27	-0.343299	1
Q9Z1Z9	PDZ and LIM domain protein 7	5	37	5	27	-0.382827	1
Q9CQ75	NADH dehydrogenase ubiquinone 1 alpha subcomplex subunit 2	2	37	2	27	-0.382827	1
Q99N87	Mitochondrial 28S ribosomal protein S5	6	44	4	27	-0.632806	1
Q5M7V8	Thyroid hormone receptor-associated protein 3	9	48	5	27	-0.758337	1
Q62627	PRKC apoptosis WT1 regulator protein	7	51	6	27	-0.845799	1
P62870	Transcription elongation factor B polypeptide 2	8	53	7	27	-0.901295	1
P84104	Splicing factor, arginine/serine-rich 3	7	62	3	27	-1.12757	1
P20611	Lysosomal acid phosphatase precursor	2	8	4	28	1.87909	1
P00173	Cytochrome b5	2	11	6	28	1.41966	1
Q64060	Probable ATP-dependent RNA helicase DDX4	5	16	3	28	0.879093	1
Q8BPI9	Collagen alpha-2 chain precursor	2	19	3	28	0.631166	1
P22315	Ferrochelatase, mitochondrial precursor	2	19	3	28	0.631166	1
Q5M818	39S ribosomal protein L16, mitochondrial precursor	1	19	1	28	0.631166	1
P51569	Alpha-galactosidase A precursor	4	22	2	28	0.419662	1
Q6P7Q4	Lactoylglutathione lyase	5	37	4	28	-0.33036	1
P18395	Cold shock domain-containing protein E1	10	41	10	28	-0.478459	1
Q8BU30	Isoleucyl-tRNA synthetase, cytoplasmic	8	45	4	28	-0.61276	1
Q9WVA3	Mitotic checkpoint protein BUB3	6	46	2	28	-0.644469	1
P08753	Guanine nucleotide-binding protein G subunit alpha alpha-3	6	55	5	28	-0.902266	1
Q9D554	Splicing factor 3A subunit 3	12	65	5	28	-1.14327	1
P20720	UDP-glucuronosyltransferase 1-2 precursor	2	8	2	29	1.92972	1
Q9CR61	NADH dehydrogenase ubiquinone 1 beta subcomplex subunit 7	1	12	3	29	1.34476	1
Q6KCD5	Nipped-B-like protein	4	13	6	29	1.22928	1
Q562B5	Phosphoglycerate mutase family member 5 precursor	2	15	5	29	1.02283	1
Q8BFR6	AN1-type zinc finger protein 1	2	15	1	29	1.02283	1
Q9CXY9	GPI-anchor transamidase precursor	2	22	5	29	0.470288	1
O35609	Secretory carrier-associated membrane protein 3	2	24	3	29	0.344757	1
Q9EPJ0	Nuclear ubiquitous casein and cyclin-dependent kinases substrate	5	26	6	29	0.22928	1
Q5RKH7	Uncharacterized protein C2orf18 homolog precursor	1	27	2	29	0.174832	1
Q62724	DNA replication licensing factor MCM6	11	28	4	29	0.122365	1
Q80SW1	Putative adenosylhomocysteinase 2	6	29	4	29	0.0717385	1
P07154	Cathepsin L precursor	4	30	4	29	0.0228289	1
Q91V33	KH domain-containing, RNA-binding, signal transduction-associatedprotein 1	5	30	5	29	0.0228289	1
Q9R0P4	Small acidic protein	2	33	3	29	-0.114675	1
P16675	Lysosomal protective protein precursor	5	36	3	29	-0.240206	1
Q63228	Glia maturation factor beta	4	38	5	29	-0.318208	1
Q3SWU3	Heterogeneous nuclear ribonucleoprotein D-like	7	43	4	29	-0.496545	1
Q9CSU0	Uncharacterized protein C20orf77 homolog	7	50	4	29	-0.714137	1
O88775	Embigin precursor	5	52	2	29	-0.77072	1
Q8R5C5	Beta-centractin	7	65	4	29	-1.09265	1
P18421	Proteasome subunit beta type 1 precursor	12	67	5	29	-1.13637	1
Q9Z2L7	Cytokine receptor-like factor 3	2	9	2	30	1.8087	1
Q9WTX6	Cullin-1	3	10	6	30	1.6567	1
Q8BUV8	Protein GPR107 precursor	1	11	2	30	1.5192	1
Q9ESW4	Acylglycerol kinase, mitochondrial precursor	2	12	4	30	1.39367	1
P45352	Thymidylate synthase	3	13	5	30	1.27819	1
Q9JJ80	Brix domain-containing protein 1	5	16	5	30	0.978629	1
P47802	Metaxin-1	3	16	4	30	0.978629	1
Q9WVS2	Probable O-sialoglycoprotein endopeptidase	8	22	4	30	0.519197	1
Q8R1I1	Ubiquinol-cytochrome c reductase complex 72 kDa protein	3	24	3	30	0.393667	1
Q99LT0	Dpy-30-like protein	2	25	3	30	0.334773	1
Q923D4	Splicing factor 3B subunit 5	1	25	3	30	0.334773	1
Q8BVE3	Vacuolar ATP synthase subunit H	7	25	4	30	0.334773	1
Q4V7A0	WD repeat protein 61	4	31	4	30	0.0244327	1
Q8BTI7	Ankyrin repeat domain-containing protein 52	1	38	1	30	-0.269298	1
Q499N6	SAPK substrate protein 1	7	39	5	30	-0.306773	1
Q9D666	Sad1/unc-84 protein-like 1	5	41	2	30	-0.378923	1
Q99MR6	Arsenite-resistance protein 2	11	48	4	30	-0.606333	1
P43276	Histone H15	3	50	2	30	-0.665227	1
Q66H12	Alpha-N-acetylgalactosaminidase precursor	5	53	2	30	-0.749291	1
O70257	Syntaxin-7	6	57	3	30	-0.854261	1
Q07205	Eukaryotic translation initiation factor 5	10	59	5	30	-0.904014	1
P19804	Nucleoside diphosphate kinase B	11	61	5	30	-0.952108	1
P28073	Proteasome subunit beta type 6 precursor	8	64	3	30	-1.02137	1
P84817	Mitochondrial fission 1 protein	2	9	4	31	1.85601	1
Q9DBG9	Tax1-binding protein 3	1	10	1	31	1.70401	1
Q9CRB2	H/ACA ribonucleoprotein complex subunit 2	1	12	2	31	1.44097	1
Q8BL66	Early endosome antigen 1	7	15	9	31	1.11904	1
Q8VHB5	Carbonic anhydrase 9 precursor	2	18	1	31	0.85601	1
P52800	Ephrin-B2 precursor	4	19	4	31	0.778007	1
P09606	Glutamine synthetase	8	24	8	31	0.440972	1
Q9R0U0	FUS-interacting serine-arginine-rich protein 1	5	24	3	31	0.440972	1
Q9CZX9	Transmembrane protein 85	5	30	3	31	0.119044	1
P35441	Thrombospondin-1 precursor	8	30	3	31	0.119044	1
Q9JIQ3	Diablo homolog, mitochondrial precursor	5	33	2	31	-0.0184594	1
Q61733	28S ribosomal protein S31, mitochondrial precursor	2	33	1	31	-0.0184594	1
Q6X936	Kin of IRRE-like protein 1 precursor	7	36	7	31	-0.14399	1
Q6AYS7	Aminoacylase-1A	6	37	6	31	-0.183519	1
O09175	Aminopeptidase B	10	45	8	31	-0.465918	1
Q68FQ2	Junctional adhesion molecule C precursor	7	47	5	31	-0.528654	1
Q9EPJ3	28S ribosomal protein S26, mitochondrial precursor	4	49	1	31	-0.588775	1
Q60445	Coatomer subunit epsilon	6	61	5	31	-0.904803	1
Q80VD1	Protein FAM98B	6	14	7	32	1.26438	1
Q6ZPJ3	Ubiquitin-conjugating enzyme E2 O	5	15	4	32	1.16485	1
Q9Z2Y8	Proline synthetase co-transcribed bacterial homolog protein	2	16	3	32	1.07174	1
Q8BK08	Transmembrane protein 11	3	20	1	32	0.74981	1
Q9CXW2	Mitochondrial 28S ribosomal protein S22	2	23	4	32	0.548176	1
Q9QWN8	Spectrin beta chain, non-erythrocytic 2	5	24	3	32	0.486776	1
Q66H98	Serum deprivation-response protein	4	28	5	32	0.264384	1
Q62835	Rab GTPase-binding effector protein 2	3	31	4	32	0.117542	1
Q58FK9	Kynurenine--oxoglutarate transaminase 3	5	32	3	32	0.0717385	1
Q6P742	Proteolipid protein 2	4	32	2	32	0.0717385	1
Q8VDP4	Protein KIAA1967 homolog	10	45	7	32	-0.420115	1
P46413	Glutathione synthetase	3	48	4	32	-0.513224	1
Q7TQ94	Nitrilase homolog 1	8	63	3	32	-0.905541	1
P08955	CAD protein	14	63	7	32	-0.905541	1
Q6ZPR5	Sphingomyelin phosphodiesterase 4	4	10	3	33	1.7942	1
Q8BGE6	Cysteine protease ATG4B	5	13	2	33	1.41569	1
P17425	Hydroxymethylglutaryl-CoA synthase, cytoplasmic	4	14	3	33	1.30878	1
P70617	Ninjurin-1	5	18	3	33	0.946208	1
P61480	WD repeat protein 12	5	22	3	33	0.656701	1
P62944	AP-2 complex subunit beta-1	10	26	4	33	0.415693	1
Q99L04	Dehydrogenase/reductase SDR family member 1	3	26	4	33	0.415693	1
Q9R0J8	Legumain precursor	5	27	5	33	0.361245	1
Q8BJS4	Sad1/unc-84-like protein 2	4	29	6	33	0.258152	1
P35282	Ras-related protein Rab-21	5	33	3	33	0.0717385	1
Q9D173	Probable mitochondrial import receptor subunit TOM7 homolog	1	34	1	33	0.0286697	1
P61924	Coatomer subunit zeta-1	4	37	2	33	-0.0933208	1
P84903	Stromal interaction molecule 1 precursor	5	38	4	33	-0.131795	1
Q9CXU9	Eukaryotic translation initiation factor 1b	3	42	6	33	-0.276185	1
P70500	CDP-diacylglycerol--inositol 3-phosphatidyltransferase	3	46	3	33	-0.407429	1
O08583	THO complex subunit 4	6	56	4	33	-0.691222	1
Q5I0P2	Glycine cleavage system H protein, mitochondrial precursor	4	61	4	33	-0.814605	1
Q9R233	Tapasin precursor	1	12	1	34	1.57424	1
Q5U2U7	mRNA cap guanine-N7 methyltransferase - -methyltransferase	3	14	3	34	1.35185	1
Q8K1R3	Polyribonucleotide nucleotidyltransferase 1, mitochondrial precursor	4	16	5	34	1.1592	1
Q91ZU6	Bullous pemphigoid antigen 1, isoforms 1/2/3/4	10	17	18	34	1.07174	1
O88696	Putative ATP-dependent Clp protease proteolytic subunit, mitochondrialprecursor	2	18	3	34	0.989276	1
P62628	Dynein light chain roadblock-type 1	2	18	2	34	0.989276	1
O70378	Neighbor of COX4	3	20	4	34	0.837273	1
P39069	Adenylate kinase isoenzyme 1	4	21	7	34	0.766884	1
Q505J9	ATPase family AAA domain-containing protein 1	4	29	5	34	0.30122	1
Q922D4	SAPS domain family member 3	8	31	9	34	0.205005	1
P55770	NHP2-like protein 1	4	32	3	34	0.159201	1
Q60902	Epidermal growth factor receptor substrate 15-like 1	10	33	8	34	0.114807	1
Q80X50	Ubiquitin-associated protein 2-like	7	33	8	34	0.114807	1
Q2PQA9	Kinesin heavy chain	11	39	6	34	-0.126201	1
Q6UPE1	Electron transfer flavoprotein-ubiquinone oxidoreductase,mitochondrial precursor	6	46	7	34	-0.364361	1
P24155	Thimet oligopeptidase	10	50	7	34	-0.484655	1
Q791T5	Mitochondrial carrier homolog 1	3	15	3	35	1.29413	1
Q4QQV8	Charged multivesicular body protein 5	6	19	5	35	0.953094	1
P85007	Immediate early response 3-interacting protein 1	2	19	2	35	0.953094	1
Q9CQ60	6-phosphogluconolactonase	2	23	2	35	0.67746	1
Q6IMF3	Keratin, type II cytoskeletal 1	6	25	6	35	0.557165	1
Q63362	NADH dehydrogenase ubiquinone 1 alpha subcomplex subunit 5	5	26	6	35	0.500582	1
O54990	Prominin-1 precursor	2	26	1	35	0.500582	1
Q63474	Epithelial discoidin domain-containing receptor 1 precursor	8	29	8	35	0.34304	1
Q9ER64	Oxysterol-binding protein-related protein 5	4	31	8	35	0.246825	1
Q62446	FK506-binding protein 3	9	32	4	35	0.201021	1
Q99M74	Keratin, type II cuticular Hb2	1	35	2	35	0.0717385	1
Q499N3	WD repeat protein 18	1	39	3	35	-0.0843808	1
P62898	Cytochrome c, somatic	4	42	5	35	-0.191296	1
Q8CGU6	Nicastrin precursor	5	43	4	35	-0.225243	1
Q9UEU9	GTP-binding nuclear protein Ran	4	48	2	35	-0.383941	1
P70372	ELAV-like protein 1	6	70	4	35	-0.928262	1
Q09325	Alpha-1,3-mannosyl-glycoprotein 2-beta-N-acetylglucosaminyltransferase	3	14	6	36	1.43431	1
Q9JI92	Syntenin-1	1	18	4	36	1.07174	1
Q642C0	DnaJ homolog subfamily C member 8	9	21	5	36	0.849346	1
Q9WVD5	Mitochondrial ornithine transporter 1	3	22	3	36	0.782232	1
P63045	Vesicle-associated membrane protein 2	4	31	4	36	0.287467	1
Q9ER88	Mitochondrial 28S ribosomal protein S29	3	31	4	36	0.287467	1
Q6EV70	GDP-fucose protein O-fucosyltransferase 1 precursor	5	36	5	36	0.0717385	1
P62317	Small nuclear ribonucleoprotein Sm D2	6	37	4	36	0.0322101	1
Q9JMB5	Protein ADRM1	7	42	3	36	-0.150654	1
O88496	Vitamin K-dependent gamma-carboxylase	5	43	5	36	-0.184601	1
P36536	GTP-binding protein SAR1a	3	49	2	36	-0.373046	1
P52020	Squalene monooxygenase	4	12	3	37	1.69623	1
P56135	ATP synthase f chain, mitochondrial	1	12	2	37	1.69623	1
Q99068	Alpha-2-macroglobulin receptor-associated protein precursor	4	13	6	37	1.58075	1
O35083	1-acyl-sn-glycerol-3-phosphate acyltransferase alpha	2	18	3	37	1.11127	1
Q9DB25	Dolichyl-phosphate beta-glucosyltransferase	4	19	5	37	1.03326	1
Q921F4	Heterogeneous nuclear ribonucleoprotein L-like	7	25	5	37	0.637336	1
Q9Z336	Dynein light chain Tctex-type 1	2	45	2	37	-0.210661	1
Q63768	Proto-oncogene C-crk	7	51	4	37	-0.391234	1
Q68FS2	COP9 signalosome complex subunit 4	8	63	4	37	-0.696088	1
P52796	Ephrin-B1 precursor	4	14	4	38	1.51231	1
Q9WU49	Calcium-regulated heat stable protein 1	4	24	4	38	0.734703	1
Q99M87	DnaJ homolog subfamily A member 3, mitochondrial precursor	4	25	7	38	0.67581	1
Q8CIV2	Membralin	2	26	2	38	0.619226	1
P46938	65 kDa Yes-associated protein	5	29	4	38	0.461685	1
P84089	Enhancer of rudimentary homolog	5	34	4	38	0.232203	1
P36372	Antigen peptide transporter 2	3	37	4	38	0.110213	1
Q8JZQ2	AFG3-like protein 2	7	37	5	38	0.110213	1
P60603	Protein C20orf52 homolog	2	39	3	38	0.0342637	1
Q6NVG1	1-acyl-sn-glycerol-3-phosphate acyltransferase eta	3	42	4	38	-0.0726515	1
Q921Z5	Tumor necrosis factor, alpha-induced protein 8	3	42	3	38	-0.0726515	1
Q62658	FK506-binding protein 1A	4	48	5	38	-0.265297	1
Q7TP98	Interleukin enhancer-binding factor 2	12	50	9	38	-0.32419	1
Q7TNC4	Putative RNA-binding protein Luc7-like 2	9	54	4	38	-0.435222	1
Q66HG9	Mitochondrial antiviral-signaling protein	6	55	7	38	-0.461694	1
Q91Y78	Ubiquitin carboxyl-terminal hydrolase isozyme L3	7	59	5	38	-0.562977	1
Q9QXT0	MIR-interacting saposin-like protein precursor	5	65	5	38	-0.702702	1
Q9D8B3	Charged multivesicular body protein 4b	10	68	6	38	-0.767797	1
P41498	Low molecular weight phosphotyrosine protein phosphatase	6	73	3	38	-0.870159	1
Q68A21	Transcriptional activator protein Pur-beta	6	75	5	38	-0.909153	1
Q9WUF4	Vesicle-associated membrane protein 8	3	17	5	39	1.26968	1
Q9WTS2	Alpha--fucosyltransferase	3	19	4	39	1.10921	1
P70206	Plexin-A1 precursor	5	22	7	39	0.897709	1
Q6P6T5	Occludin	1	26	2	39	0.656701	1
P07633	Propionyl-CoA carboxylase beta chain, mitochondrial precursor	6	26	7	39	0.656701	1
Q5RJT2	Putative rRNA methyltransferase 3 -methyltransferase 3	9	34	6	39	0.269678	1
Q62698	Cytoplasmic dynein 1 light intermediate chain 2	7	37	6	39	0.147687	1
Q9JK81	UPF0160 protein MYG1	5	40	3	39	0.0352126	1
O70591	Prefoldin subunit 2	5	40	4	39	0.0352126	1
Q9EQR2	Alkyldihydroxyacetonephosphate synthase, peroxisomal precursor	5	54	8	39	-0.397747	1
Q66HF9	Leucine-rich repeat flightless-interacting protein 1	12	60	10	39	-0.54975	1
P61021	Ras-related protein Rab-5B	3	65	3	39	-0.665227	1
P07340	Sodium/potassium-transporting ATPase subunit beta-1	4	68	5	39	-0.730322	1
Q80VL1	Tudor and KH domain-containing protein	2	14	6	40	1.58631	1
O55171	Acyl-coenzyme A thioesterase 2, mitochondrial precursor	4	24	4	40	0.808704	1
Q9R257	Heme-binding protein 1	3	24	3	40	0.808704	1
Q9CQH7	Transcription factor BTF3 homolog 4	4	27	5	40	0.638779	1
Q9CRB9	Coiled-coil-helix-coiled-coil-helix domain-containing protein 3	6	28	6	40	0.586312	1
Q9Z2M7	Phosphomannomutase 2	4	32	3	40	0.393667	1
Q61655	ATP-dependent RNA helicase DDX19A	6	37	4	40	0.184213	1
Q62165	Dystroglycan precursor	5	38	4	40	0.145739	1
P36370	Antigen peptide transporter 1	5	39	7	40	0.108264	1
O54952	Breast cancer type 1 susceptibility protein homolog	5	44	4	40	-0.0657651	1
P35465	Serine/threonine-protein kinase PAK 1	4	46	6	40	-0.129895	1
Q9ET30	Transmembrane 9 superfamily protein member 3 precursor	3	47	8	40	-0.160922	1
Q63707	Dihydroorotate dehydrogenase, mitochondrial precursor	8	49	6	40	-0.221043	1
P11661	NADH-ubiquinone oxidoreductase chain 5	3	49	3	40	-0.221043	1
Q9CPQ3	Mitochondrial import receptor subunit TOM22 homolog	4	57	2	40	-0.439223	1
Q8BTE0	UPF0369 protein C6orf57 homolog precursor	1	16	1	41	1.42929	1
Q3KNM2	E3 ubiquitin-protein ligase MARCH5	3	18	2	41	1.25937	1
Q9EPY0	Caspase recruitment domain-containing protein 9	7	28	4	41	0.621936	1
P08010	Glutathione S-transferase Mu 2	12	28	5	41	0.621936	1
P10686	1-phosphatidylinositol-4,5-bisphosphate phosphodiesterase gamma 1	6	35	10	41	0.300007	1
Q62203	Splicing factor 3A subunit 2	5	41	3	41	0.0717385	1
P05964	Protein S100-A6	6	47	6	41	-0.125298	1
P60901	Proteasome subunit alpha type 6	13	64	8	41	-0.57071	1
Q9CWZ3	RNA-binding protein 8A	7	68	3	41	-0.658172	1
P34064	Proteasome subunit alpha type 5	13	74	5	41	-0.780163	1
Q9WTM5	RuvB-like 2	13	76	9	41	-0.818637	1
O35276	Neuropilin-2 precursor	7	21	3	42	1.07174	1
P54921	Alpha-soluble NSF attachment protein	7	27	10	42	0.709168	1
O70593	Small glutamine-rich tetratricopeptide repeat-containing protein A	7	43	6	42	0.0377911	1
Q9ER00	Syntaxin-12	5	44	2	42	0.00462426	1
Q08013	Translocon-associated protein subunit gamma	4	45	3	42	-0.0277972	1
P24942	Excitatory amino acid transporter 1	8	46	9	42	-0.0595061	1
P35281	Ras-related protein Rab-10	7	52	5	42	-0.236384	1
Q4KLZ6	Dihydroxyacetone kinase	9	63	5	42	-0.513224	1
P02770	Serum albumin precursor	11	80	5	42	-0.857872	1
Q62651	Delta-Delta-dienoyl-CoA isomerase, mitochondrial precursor	3	17	6	43	1.41054	1
Q9QZR6	Septin-9	8	34	9	43	0.41054	1
P48450	Lanosterol synthase	8	35	8	43	0.36872	1
Q8R050	G1 to S phase transition protein 1 homolog	10	48	10	43	-0.0869593	1
P42669	Transcriptional activator protein Pur-alpha	5	48	4	43	-0.0869593	1
O35900	U6 snRNA-associated Sm-like protein LSm2	3	50	4	43	-0.145853	1
Q9D7N9	Adipocyte plasma membrane-associated protein	7	65	6	43	-0.524365	1
Q9JM76	Actin-related protein 2/3 complex subunit 3	7	65	7	43	-0.524365	1
Q91WK2	Eukaryotic translation initiation factor 3 subunit 3	8	72	5	43	-0.671922	1
Q80UM3	NMDA receptor-regulated protein 1	11	82	7	43	-0.859549	1
Q9WVB1	Ras-related protein Rab-6A	6	84	4	43	-0.894314	1
Q99JI4	26S proteasome non-ATPase regulatory subunit 6	5	21	7	44	1.13885	1
Q9ERN0	Secretory carrier-associated membrane protein 2	2	30	2	44	0.624279	1
O35777	Implantation-associated protein precursor	7	31	4	44	0.576974	1
P48722	Heat shock 70 kDa protein 4L	11	36	10	44	0.361245	1
P70705	Copper-transporting ATPase 1	7	39	6	44	0.245768	1
P28023	Dynactin subunit 1	10	42	10	44	0.138853	1
Q9D3P8	Uncharacterized protein C9orf46 homolog	5	47	4	44	-0.0234188	1
P24528	Methylated-DNA--protein-cysteine methyltransferase	5	50	3	44	-0.112686	1
P97700	Mitochondrial 2-oxoglutarate/malate carrier protein	5	51	7	44	-0.141255	1
Q63468	Phosphoribosyl pyrophosphate synthetase-associated protein 1	9	53	5	44	-0.19675	1
P00159	Cytochrome b	3	53	4	44	-0.19675	1
P35434	ATP synthase delta chain, mitochondrial precursor	3	56	5	44	-0.276185	1
Q8K299	Scavenger receptor class A member 5	2	23	4	45	1.04003	1
P11951	Cytochrome c oxidase polypeptide VIc-2	3	36	3	45	0.393667	1
P97479	Myosin-VIIa	4	37	4	45	0.354138	1
O35264	Platelet-activating factor acetylhydrolase IB subunit beta	5	40	7	45	0.241663	1
Q5XIF3	NADH dehydrogenase ubiquinone iron-sulfur protein 4, mitochondrialprecursor	4	44	6	45	0.10416	1
Q9DC70	NADH dehydrogenase ubiquinone iron-sulfur protein 7, mitochondrialprecursor	3	47	3	45	0.0090027	1
P07178	Histidyl-tRNA synthetase, cytoplasmic	8	59	9	45	-0.319052	1
Q5FVN0	Membrane-bound O-acyltransferase domain-containing protein 5	10	63	6	45	-0.413688	1
Q63270	Iron-responsive element-binding protein 1	14	73	8	45	-0.626233	1
Q7TSV4	Phosphoglucomutase-2	10	76	4	45	-0.684336	1
Q91XU8	Phosphatidate cytidylyltransferase 2	3	77	2	45	-0.703195	1
P19468	Glutamate--cysteine ligase catalytic subunit	16	91	9	45	-0.944203	1
Q7TNY6	Golgi resident protein GCP60	6	24	6	46	1.01034	1
P60060	Protein transport protein SEC61 subunit gamma	2	27	1	46	0.840413	1
Q10473	Polypeptide N-acetylgalactosaminyltransferase 1	6	31	5	46	0.641104	1
Q63750	Mitochondrial 39S ribosomal protein L23	4	31	5	46	0.641104	1
Q3B7T9	Rab11 family-interacting protein 1	3	38	6	46	0.347373	1
Q925S8	ATP-dependent metalloprotease YME1L1	8	42	6	46	0.202983	1
Q9DCJ5	NADH-ubiquinone oxidoreductase 19 kDa subunit	3	45	3	46	0.103447	1
Q03346	Mitochondrial-processing peptidase subunit beta, mitochondrialprecursor	9	47	5	46	0.0407116	1
Q5HZV9	Protein phosphatase 1 regulatory subunit 7	9	48	5	46	0.0103379	1
Q10728	Protein phosphatase 1 regulatory subunit 12A	13	71	7	46	-0.554447	1
Q9WU83	Dolichol-phosphate mannosyltransferase	3	19	3	47	1.3784	1
Q08850	Syntaxin-4	5	23	6	47	1.10277	1
P13852	Major prion protein precursor	4	30	7	47	0.719437	1
Q9QYU2	Elongation factor Ts, mitochondrial precursor	10	37	7	47	0.416874	1
P27008	Poly ADP-ribose polymerase 1 ADP-ribosyltransferase 1	11	37	14	47	0.416874	1
P62315	Small nuclear ribonucleoprotein Sm D1	5	39	3	47	0.340925	1
P07335	Creatine kinase B-type	9	41	6	47	0.268775	1
Q765A7	GPI inositol-deacylase	2	41	4	47	0.268775	1
Q8BK64	Activator of 90 kDa heat shock protein ATPase homolog 1	7	44	8	47	0.166896	1
P53534	Glycogen phosphorylase, brain form	15	48	11	47	0.0413648	1
Q9DC69	NADH dehydrogenase ubiquinone 1 alpha subcomplex subunit 9,mitochondrial precursor	5	59	7	47	-0.256316	1
Q9QXK3	Coatomer subunit gamma-2	10	68	5	47	-0.461136	1
P97891	Translin	12	76	6	47	-0.6216	1
Q5EB77	Ras-related protein Rab-18	9	77	4	47	-0.640459	1
Q794E4	Heterogeneous nuclear ribonucleoprotein F	13	78	8	47	-0.659075	1
Q9CWK8	Sorting nexin-2	7	19	10	48	1.40877	1
P42676	Neurolysin, mitochondrial precursor	8	26	6	48	0.956261	1
P63213	Guanine nucleotide-binding protein G/G/G gamma-2 subunitprecursor	2	36	1	48	0.486776	1
Q3TDQ1	Dolichyl-diphosphooligosaccharide--protein glycosyltransferase subunitSTT3B	5	38	6	48	0.408773	1
Q920D2	Dihydrofolate reductase	4	41	2	48	0.299149	1
Q08851	Syntaxin-5	4	41	6	48	0.299149	1
P08050	Gap junction alpha-1 protein	6	44	7	48	0.197269	1
P61227	Ras-related protein Rap-2b precursor	5	44	5	48	0.197269	1
Q5XIA1	Nicalin precursor	5	46	6	48	0.133139	1
P51863	Vacuolar ATP synthase subunit d 1	6	46	7	48	0.133139	1
Q9JHS4	ATP-dependent Clp protease ATP-binding subunit ClpX-like,mitochondrial precursor	8	47	8	48	0.102112	1
Q9D0I9	Arginyl-tRNA synthetase, cytoplasmic	6	63	4	48	-0.320579	1
Q498C8	Protein RER1	1	21	2	49	1.29413	1
Q7M767	Ubiquitin-conjugating enzyme E2 variant 2	3	27	5	49	0.931561	1
Q9R0T3	DnaJ homolog subfamily C member 3	7	34	8	49	0.598985	1
Q923V8	15 kDa selenoprotein precursor	6	36	8	49	0.516523	1
Q9ER24	Ataxin-10	6	38	7	49	0.438521	1
Q8BXZ1	Protein disulfide-isomerase TXNDC10 precursor	6	42	6	49	0.294131	1
P07895	Superoxide dismutase Mn, mitochondrial precursor	5	53	4	49	-0.0414722	1
O88656	Actin-related protein 2/3 complex subunit 1B	11	54	7	49	-0.0684392	1
Q9WVJ2	26S proteasome non-ATPase regulatory subunit 13	16	72	7	49	-0.483477	1
P63086	Mitogen-activated protein kinase 1	16	75	10	49	-0.54237	1
P13264	Glutaminase kidney isoform, mitochondrial precursor	11	95	7	49	-0.883407	1
P18163	Long-chain-fatty-acid--CoA ligase 1	7	30	8	50	0.808704	1
O54984	Arsenical pump-driving ATPase	7	33	6	50	0.671201	1
Q9R1J8	Prolyl 3-hydroxylase 1 precursor	6	46	8	50	0.192033	1
Q9CQE8	Protein C14orf166 homolog	7	51	2	50	0.0431693	1
Q5RJR2	Twinfilin-1	8	51	6	50	0.0431693	1
Q9Z1M9	Structural maintenance of chromosomes protein 1A	12	55	15	50	-0.0657651	1
Q9CRD2	Tetratricopeptide repeat protein 35	5	56	5	50	-0.0917603	1
Q6NVF9	Cleavage and polyadenylation specificity factor 6	8	59	4	50	-0.167048	1
P62961	Nuclease sensitive element-binding protein 1	11	69	11	51	-0.364361	1
P23492	Purine nucleoside phosphorylase	4	74	1	51	-0.46529	1
Q99JI4	26S proteasome non-ATPase regulatory subunit 6	13	75	5	51	-0.484655	1
Q9CR21	Acyl carrier protein, mitochondrial precursor	2	31	3	52	0.817982	1
Q64550	UDP-glucuronosyltransferase 1-1 precursor	2	34	4	52	0.684715	1
Q6P9J9	Transmembrane protein 16F	8	34	6	52	0.684715	1
Q8BK72	Mitochondrial 28S ribosomal protein S27	4	39	4	52	0.486776	1
Q566D0	Uroplakin-1b	5	46	4	52	0.248616	1
P61164	Alpha-centractin	5	69	3	52	-0.336346	1
P61805	Dolichyl-diphosphooligosaccharide--protein glycosyltransferase subunitDAD1	4	72	4	52	-0.397747	1
Q76MZ3	Serine/threonine-protein phosphatase 2A 65 kDa regulatory subunit A alpha isoform	19	82	7	52	-0.585374	1
P63036	DnaJ homolog subfamily A member 1	14	83	8	52	-0.602861	1
P17702	60S ribosomal protein L28	9	89	7	52	-0.703555	1
P35280	Ras-related protein Rab-8A	3	23	5	53	1.2761	1
Q9JIL3	Interleukin enhancer-binding factor 3	12	39	8	53	0.514257	1
Q5U2R7	Mesoderm development candidate 2	10	53	9	53	0.0717385	1
Q9QXZ0	Microtubule-actin cross-linking factor 1	16	55	17	53	0.0182992	1
Q9CVB6	Actin-related protein 2/3 complex subunit 2	9	64	9	53	-0.200341	1
P61354	60S ribosomal protein L27	5	65	5	53	-0.222709	1
Q9DC16	Endoplasmic reticulum-Golgi intermediate compartment protein 1	6	72	7	53	-0.370266	1
P62997	Splicing factor, arginine/serine-rich 10	7	78	5	53	-0.485743	1
Q4VSI4	Ubiquitin carboxyl-terminal hydrolase 7	15	80	10	53	-0.522269	1
P61751	ADP-ribosylation factor 4	6	93	7	53	-0.7395	1
P19139	Casein kinase II subunit alpha	10	98	5	53	-0.815051	1
Q9DBR1	5'-3' exoribonuclease 2	14	98	10	53	-0.815051	1
Q9ERU9	E3 SUMO-protein ligase RanBP2	8	33	10	54	0.782232	1
Q6MG60	NG,NG-dimethylarginine dimethylaminohydrolase 2	9	36	6	54	0.656701	1
P84097	Rho-related GTP-binding protein RhoG precursor	5	46	6	54	0.303064	1
O35093	Mitochondrial import inner membrane translocase subunit Tim23	4	53	5	54	0.0987055	1
O55201	Transcription elongation factor SPT5	15	64	11	54	-0.173374	1
Q9WUM4	Coronin-1C	10	78	5	54	-0.458776	1
Q62920	PDZ and LIM domain protein 5	13	95	10	54	-0.74323	1
Q61545	RNA-binding protein EWS	6	97	3	54	-0.773287	1
P70490	Lactadherin precursor	11	100	7	54	-0.81723	1
P62775	Myotrophin	6	27	5	55	1.09821	1
Q9WVK7	Hydroxyacyl-coenzyme A dehydrogenase, mitochondrial precursor	8	28	7	55	1.04574	1
Q6P7A9	Lysosomal alpha-glucosidase precursor	9	37	5	55	0.643645	1
Q8R2Y8	Peptidyl-tRNA hydrolase 2, mitochondrial precursor	2	38	1	55	0.605171	1
Q9Z2Q1	Protein transport protein Sec31A	11	46	8	55	0.329536	1
Q4V888	Transmembrane protein 55A	7	79	5	55	-0.450683	1
Q9D8V0	Minor histocompatibility antigen H13	3	94	3	55	-0.701491	1
P31643	Sodium- and chloride-dependent taurine transporter	5	30	6	56	0.972203	1
P11167	Solute carrier family 2, facilitated glucose transporter member 1	6	43	3	56	0.452829	1
P21913	Succinate dehydrogenase ubiquinone iron-sulfur subunit	5	46	6	56	0.355531	1
Q8VH51	RNA-binding protein 39	9	46	5	56	0.355531	1
Q9CQL1	Protein mago nashi homolog 1-related	8	56	7	56	0.0717385	1
Q8BH97	Reticulocalbin-3 precursor	5	59	5	56	-0.00354968	1
P27546	Microtubule-associated protein 4	6	64	5	56	-0.120907	1
P57784	U2 small nuclear ribonucleoprotein A'	8	64	6	56	-0.120907	1
Q4FZY0	EF-hand domain-containing protein 2	11	80	5	56	-0.442835	1
O35824	DnaJ homolog subfamily A member 2	11	89	7	56	-0.59664	1
P19014	Hemoglobin subunit alpha	1	36	1	57	0.734703	1
Q812D1	PC4 and SFRS1-interacting protein	7	37	9	57	0.695175	1
Q6URW6	Myosin-14	6	40	17	57	0.5827	1
P53395	Lipoamide acyltransferase component of branched-chain alpha-keto aciddehydrogenase complex, mitochondrial precursor transferase	6	42	4	57	0.512311	1
P56603	Secretory carrier-associated membrane protein 1	3	45	4	57	0.412775	1
Q63190	Emerin	7	57	7	57	0.0717385	1
Q63663	Interferon-induced guanylate-binding protein 2	12	66	12	57	-0.139766	1
P34067	Proteasome subunit beta type 4 precursor	9	84	6	57	-0.487689	1
Q8BGD9	Eukaryotic translation initiation factor 4B	11	98	7	57	-0.710081	1
Q6MG08	ATP-binding cassette sub-family F member 1	17	101	12	57	-0.753583	1
Q9JHP7	KDEL motif-containing protein 1 precursor	7	47	6	58	0.375131	1
O08782	Aldose reductase-related protein 2	4	67	4	58	-0.13637	1
Q6P7B0	Tryptophanyl-tRNA synthetase, cytoplasmic	12	87	6	58	-0.513224	1
P43138	DNA- lyase	10	96	6	58	-0.655243	1
P83868	Prostaglandin E synthase 3	11	107	4	58	-0.811748	1
Q8BYB9	KTEL motif-containing protein 1 precursor	5	31	7	59	1.00019	1
Q6P4Z9	COP9 signalosome complex subunit 8	4	34	6	59	0.866919	1
Q64537	Calpain small subunit 1	4	35	7	59	0.825098	1
Q6GSS7	Histone H2A type 2-A	1	35	1	59	0.825098	1
Q5U367	Procollagen-lysine,2-oxoglutarate 5-dioxygenase 3 precursor	11	40	9	59	0.632453	1
P62859	40S ribosomal protein S28	5	44	3	59	0.49495	1
Q9QZA6	CD151 antigen	3	47	3	59	0.399793	1
Q64640	Adenosine kinase	8	49	10	59	0.339672	1
P46844	Biliverdin reductase A precursor	10	68	5	59	-0.133081	1
P59999	Actin-related protein 2/3 complex subunit 4	7	86	5	59	-0.471883	1
P12007	Isovaleryl-CoA dehydrogenase, mitochondrial precursor	12	105	10	59	-0.759864	1
Q9DBG7	Signal recognition particle receptor subunit alpha	13	113	8	59	-0.865797	1
Q62448	Eukaryotic translation initiation factor 4 gamma 2	8	27	10	60	1.22374	1
Q6VV72	Eukaryotic translation initiation factor 1A	7	34	3	60	0.891166	1
Q9CYG7	Mitochondrial import receptor subunit TOM34	9	45	5	60	0.486776	1
Q6P7P5	Basic leucine zipper and W2 domain-containing protein 1	9	48	5	60	0.393667	1
Q3UIU2	NADH dehydrogenase ubiquinone 1 beta subcomplex subunit 6	1	53	2	60	0.250709	1
Q5M7U6	Actin-like protein 2	12	57	10	60	0.145739	1
Q6P6T4	Echinoderm microtubule-associated protein-like 2	9	63	8	60	0.00134912	1
P62912	60S ribosomal protein L32	5	65	5	60	-0.0437388	1
P16970	ATP-binding cassette sub-family D member 3	3	66	5	60	-0.0657651	1
P97608	5-oxoprolinase	11	60	12	61	0.0955852	1
P80237	Rho GDP-dissociation inhibitor 1	5	60	3	61	0.0955852	1
P54116	Erythrocyte band 7 integral membrane protein	7	75	5	61	-0.226343	1
Q62376	U1 small nuclear ribonucleoprotein 70 kDa	13	81	6	61	-0.337374	1
Q9JJ22	Adipocyte-derived leucine aminopeptidase precursor	15	96	9	61	-0.582487	1
Q9Z2W0	Aspartyl aminopeptidase	9	107	6	61	-0.738991	1
Q9WU28	Prefoldin subunit 5	3	50	4	62	0.382079	1
Q63396	Activated RNA polymerase II transcriptional coactivator p15	9	63	10	62	0.0486548	1
P22985	Xanthine dehydrogenase/oxidase	10	64	11	62	0.0259348	1
Q9R0N0	Galactokinase	9	71	6	62	-0.123812	1
O08701	Arginase-2, mitochondrial precursor	6	76	7	62	-0.221993	1
Q64213	Splicing factor 1	10	106	7	62	-0.701986	1
Q9JID2	Guanine nucleotide-binding protein alpha-11 subunit	4	41	6	63	0.691466	1
P04550	Parathymosin	4	58	4	63	0.191037	1
Q66H80	Coatomer subunit delta	15	89	11	63	-0.426715	1
Q9JHL4	Drebrin-like protein	9	89	5	63	-0.426715	1
P04905	Glutathione S-transferase Mu 1	15	94	6	63	-0.50557	1
Q8BIG7	Catechol-O-methyltransferase domain-containing protein 1	3	38	4	64	0.823811	1
Q99MI7	NEDD8-activating enzyme E1 catalytic subunit	9	58	9	64	0.213757	1
Q5I0H4	Transmembrane and coiled-coil domains protein 1	5	58	5	64	0.213757	1
P04646	60S ribosomal protein L35a	9	78	2	64	-0.213664	1
Q9EPB1	Dipeptidyl-peptidase 2 precursor	9	82	8	64	-0.285814	1
P29410	Adenylate kinase isoenzyme 2, mitochondrial	13	119	10	64	-0.823079	1
P41565	Isocitrate dehydrogenase NAD subunit gamma, mitochondrial precursor -specific ICDH	6	47	9	65	0.539517	1
P18420	Proteasome subunit alpha type 1	12	88	8	65	-0.365325	1
P30823	High affinity cationic amino acid transporter 1	11	111	5	65	-0.70031	1
Q9DAS9	Guanine nucleotide-binding protein G/G/G gamma-12 subunitprecursor	4	64	2	66	0.116133	1
P23785	Granulins precursor	6	66	3	66	0.0717385	1
P45878	FK506-binding protein 2 precursor	4	68	5	66	0.0286697	1
O89046	Coronin-1B	14	69	10	66	0.00760811	1
Q8BH04	Phosphoenolpyruvate carboxykinase GTP, mitochondrial precursor	6	70	4	66	-0.0131504	1
Q3TZZ7	Protein FAM62B	11	72	9	66	-0.0537924	1
Q07076	Annexin A7	7	86	5	66	-0.310132	1
Q9D892	Inosine triphosphate pyrophosphatase	4	95	1	66	-0.453723	1
P21670	Proteasome subunit alpha type 4	15	120	8	66	-0.790758	1
Q8BRH0	Transmembrane and TPR repeat-containing protein 3	4	38	5	67	0.8899	1
Q64633	UDP-glucuronosyltransferase 1-7 precursor	4	48	6	67	0.552865	1
Q91X78	Erlin-1 precursor	4	65	7	67	0.11546	1
P02466	Collagen alpha-2 chain precursor	7	45	6	68	0.667348	1
P08011	Microsomal glutathione S-transferase 1	5	81	5	68	-0.180649	1
A1A5P0	Cdc42 effector protein 1	10	96	8	68	-0.425761	1
Q64400	Histone H32	1	51	1	69	0.507838	1
P10688	1-phosphatidylinositol-4,5-bisphosphate phosphodiesterase delta 1	8	53	5	69	0.452342	1
Q6AYQ4	Transmembrane protein 109 precursor	5	69	5	69	0.0717385	1
P35171	Cytochrome c oxidase polypeptide VIIa-liver/heart, mitochondrialprecursor	2	70	2	69	0.0509799	1
Q6A028	Switch-associated protein 70	4	35	4	70	1.07174	1
P12368	cAMP-dependent protein kinase type II-alpha regulatory subunit	8	46	10	70	0.67746	1
P97690	Structural maintenance of chromosomes protein 3	9	48	15	70	0.616059	1
Q6AXU6	Hematological and neurological expressed 1 protein	7	64	6	70	0.201021	1
P63324	40S ribosomal protein S12	5	70	6	70	0.0717385	1
Q9WTV0	Prolactin regulatory element-binding protein	7	82	4	70	-0.156531	1
Q920B9	FACT complex subunit SPT16	20	107	11	70	-0.540446	1
P12269	Inosine-5'-monophosphate dehydrogenase 2	17	126	11	70	-0.776258	1
Q8VBZ3	Cleft lip and palate transmembrane protein 1 homolog	6	45	4	71	0.729632	1
P26516	26S proteasome non-ATPase regulatory subunit 7	8	76	4	71	-0.0264419	1
Q4KM73	UMP-CMP kinase	9	83	8	71	-0.153554	1
P97310	DNA replication licensing factor MCM2	18	88	10	71	-0.237946	1
Q3T1K5	F-actin capping protein subunit alpha-2	10	65	9	73	0.239195	1
O35226	26S proteasome non-ATPase regulatory subunit 4	8	79	7	73	-0.0422177	1
P15205	Microtubule-associated protein 1B	21	93	13	73	-0.277596	1
Q5XIE0	Acidic leucine-rich nuclear phosphoprotein 32 family member E	5	97	5	73	-0.33835	1
Q8BJ03	Cytochrome c oxidase assembly protein COX15 homolog	6	40	6	74	0.959264	1
O55012	Phosphatidylinositol-binding clathrin assembly protein	9	49	7	74	0.666482	1
O54873	Multisynthetase complex auxiliary component p43	8	53	5	74	0.553271	1
P97521	Mitochondrial carnitine/acylcarnitine carrier protein	5	65	8	74	0.258824	1
O35509	Ras-related protein Rab-11B	2	82	2	74	-0.0763602	1
Q99MN1	Lysyl-tRNA synthetase	8	82	8	74	-0.0763602	1
P61290	Proteasome activator complex subunit 3	6	94	6	74	-0.273397	1
Q60598	Src substrate cortactin	18	106	7	74	-0.446729	1
Q811S9	Guanine nucleotide-binding protein-like 3	10	59	7	75	0.417914	1
Q4KLL0	Transcription elongation factor A protein 1	12	64	10	75	0.300557	1
Q01405	Protein transport protein Sec23A	15	74	10	75	0.0911038	1
Q8K3J1	NADH dehydrogenase ubiquinone iron-sulfur protein 8, mitochondrialprecursor	4	51	3	76	0.647241	1
Q9EPU0	Regulator of nonsense transcripts 1	13	66	12	76	0.275272	1
Q9DCS9	NADH dehydrogenase ubiquinone 1 beta subcomplex subunit 10	4	76	4	76	0.0717385	1
P52631	Signal transducer and activator of transcription 3	16	101	11	76	-0.338546	1
P62071	Ras-related protein R-Ras2 precursor	7	112	7	76	-0.487689	1
P20280	60S ribosomal protein L21	4	115	4	76	-0.525824	1
Q63321	Procollagen-lysine,2-oxoglutarate 5-dioxygenase 1 precursor	7	47	9	77	0.783936	1
P16975	SPARC precursor	7	54	6	77	0.583637	1
Q6AY20	Cation-dependent mannose-6-phosphate receptor precursor	7	58	7	77	0.480544	1
P02468	Laminin subunit gamma-1 precursor	13	93	12	77	-0.200634	1
Q8VHV7	Heterogeneous nuclear ribonucleoprotein H	13	118	6	77	-0.544118	1
Q5I0D1	Glyoxalase domain-containing protein 4	14	125	8	77	-0.627259	1
Q62393	Tumor protein D52	6	41	4	78	0.999589	1
P97629	Leucyl-cystinyl aminopeptidase	7	50	9	78	0.713284	1
Q61335	B-cell receptor-associated protein 31	6	56	8	78	0.549786	1
Q4QQT4	Serine/threonine-protein phosphatase 2A 65 kDa regulatory subunit Abeta isoform	11	57	8	78	0.524251	1
Q9WVL6	Exostosin-like 3	4	67	3	78	0.291051	1
Q6AXV4	Sorting and assembly machinery component 50 homolog	9	78	8	78	0.0717385	1
Q78IK4	Apolipoprotein O-like precursor	3	97	5	78	-0.242772	1
Q9QUR6	Prolyl endopeptidase	15	119	11	78	-0.537677	1
Q80V26	Inositol monophosphatase 3 -monophosphatase 3	5	53	6	79	0.647599	1
P16391	RT1 class I histocompatibility antigen, AA alpha chain precursor	7	57	11	79	0.542629	1
P38062	Methionine aminopeptidase 2	9	59	13	79	0.492876	1
Q64737	Trifunctional purine biosynthetic protein adenosine-3	9	80	7	79	0.0535911	1
P50503	Hsc70-interacting protein	8	97	6	79	-0.224394	1
Q6PDQ2	Chromodomain-helicase-DNA-binding protein 4	16	100	14	79	-0.268337	1
P56391	Cytochrome c oxidase subunit VIb isoform 1	6	135	6	79	-0.701296	1
Q641Y8	ATP-dependent RNA helicase DDX1	19	137	13	79	-0.722513	1
P34901	Syndecan-4 precursor	6	43	6	80	0.967402	1
P97576	GrpE protein homolog 1, mitochondrial precursor	7	65	9	80	0.371299	1
Q61001	Laminin subunit alpha-5 precursor	11	100	15	80	-0.25019	1
P19324	47 kDa heat shock protein precursor	18	104	14	80	-0.306773	1
P97855	Ras GTPase-activating protein-binding protein 1	9	118	8	80	-0.488977	1
Q8C7K6	Prenylcysteine oxidase-like precursor	8	78	3	81	0.126186	1
Q9Z1D1	Eukaryotic translation initiation factor 3 subunit 4	10	81	10	81	0.0717385	1
O08815	STE20-like serine/threonine-protein kinase	27	103	16	81	-0.274912	1
Q9EST6	Acidic leucine-rich nuclear phosphoprotein 32 family member B	7	124	7	81	-0.542608	1
Q6AXM8	Serum paraoxonase/arylesterase 2	9	62	10	82	0.475094	1
P56522	NADPH:adrenodoxin oxidoreductase, mitochondrial precursor reductase	10	68	9	82	0.341828	1
P47245	Nardilysin precursor	15	78	11	82	0.143888	1
Q63135	Complement regulatory protein Crry precursor	7	100	6	82	-0.214566	1
Q60865	Caprin-1	8	110	6	82	-0.352069	1
O70536	Sterol O-acyltransferase 1	11	49	7	83	0.832068	1
Q9JIG8	PRA1 family protein 2	2	56	4	83	0.639423	1
P68255	14-3-3 protein theta	18	64	8	83	0.446778	1
Q62667	Major vault protein	12	49	9	84	0.849346	1
P97829	Leukocyte surface antigen CD47 precursor	2	54	3	84	0.709168	1
Q62786	Prostaglandin F2 receptor negative regulator precursor	9	71	9	84	0.314309	1
Q62871	Cytoplasmic dynein 1 intermediate chain 2	11	93	9	84	-0.0751029	1
P20417	Tyrosine-protein phosphatase non-receptor type 1	11	119	11	84	-0.430762	1
O35094	Import inner membrane translocase subunit TIM44, mitochondrialprecursor	7	45	9	85	0.989276	1
Q00PI9	Heterogeneous nuclear ribonucleoprotein U-like protein 2	13	60	14	85	0.574239	1
P68511	14-3-3 protein eta	25	65	15	85	0.458762	1
O88941	Mannosyl-oligosaccharide glucosidase	7	71	10	85	0.331382	1
P70580	Membrane-associated progesterone receptor component 1	8	81	7	85	0.141279	1
Q8JZN5	Acyl-CoA dehydrogenase family member 9, mitochondrial precursor	7	95	9	85	-0.0887262	1
Q6UPR8	Probable peptidase KIAA1815 homolog	12	110	10	85	-0.30023	1
P61515	60S ribosomal protein L37a	4	110	3	85	-0.30023	1
P62334	26S protease regulatory subunit S10B	15	117	7	85	-0.389235	1
Q8CEZ4	Uncharacterized protein C2orf54 homolog	1	54	1	86	0.743116	1
Q9DCT2	NADH dehydrogenase ubiquinone iron-sulfur protein 3, mitochondrialprecursor	4	55	4	86	0.716643	1
P18484	AP-2 complex subunit alpha-2	12	63	8	86	0.520723	1
P43406	Integrin alpha-V precursor	18	83	14	86	0.122964	1
Q9WUL0	DNA topoisomerase 1	19	115	14	86	-0.347487	1
P12711	Alcohol dehydrogenase class 3 glutathionedehydrogenase	14	116	9	86	-0.359978	1
P47954	Glutathione S-transferase P	2	47	2	87	0.960093	1
P34926	Microtubule-associated protein 1A	16	61	19	87	0.583945	1
Q62785	28 kDa heat- and acid-stable phosphoprotein	7	94	7	87	-0.0399069	1
Q9Z0K8	Pantetheinase precursor	4	102	3	87	-0.157743	1
Q6AYK6	Calcyclin-binding protein	14	103	9	87	-0.171819	1
Q6NZJ6	Eukaryotic translation initiation factor 4 gamma 1	22	109	17	87	-0.253502	1
Q71UF4	Histone-binding protein RBBP7	14	130	8	87	-0.507686	1
Q9D855	Ubiquinol-cytochrome c reductase complex 14 kDa protein	3	59	3	88	0.648527	1
Q6AXQ0	SUMO-activating enzyme subunit 1	15	133	8	88	-0.524112	1
P37889	Fibulin-2 precursor	7	54	10	89	0.792584	1
Q9QZD8	Mitochondrial dicarboxylate carrier	8	97	5	89	-0.052441	1
P17046	Lysosome-associated membrane glycoprotein 2 precursor	4	74	5	90	0.354138	1
Q66H15	Protein FAM82C	5	78	7	90	0.278189	1
Q498R3	DnaJ homolog subfamily C member 10 precursor	9	83	9	90	0.188552	1
P04904	Glutathione S-transferase alpha-3	8	112	5	90	-0.243763	1
P27653	C-1-tetrahydrofolate synthase, cytoplasmic	19	119	14	90	-0.331226	1
Q80U96	Exportin-1	21	119	13	90	-0.331226	1
P24049	60S ribosomal protein L17	6	120	7	90	-0.343299	1
P00406	Cytochrome c oxidase subunit 2	5	125	13	90	-0.402193	1
P84100	60S ribosomal protein L19	9	138	6	90	-0.544933	1
P61983	14-3-3 protein gamma	20	98	6	91	-0.0351768	1
P62278	40S ribosomal protein S13	12	123	10	91	-0.362981	1
Q66JS6	Eukaryotic translation initiation factor 3 subunit 1	14	85	14	92	0.185909	1
Q505J8	Phenylalanyl-tRNA synthetase alpha chain	13	94	8	92	0.0407116	1
P53534	Glycogen phosphorylase, brain form	19	149	14	92	-0.623868	1
P47853	Biglycan precursor	8	61	8	93	0.68016	1
Q9CXI5	Protein ARMET precursor	10	83	7	93	0.235858	1
P32089	Tricarboxylate transport protein, mitochondrial precursor	7	99	8	93	-0.0184594	1
Q5PQX1	Torsin-1A-interacting protein 1	8	89	12	94	0.150594	1
Q9CYN2	Signal peptidase complex subunit 2	9	97	10	94	0.0264145	1
Q05793	Basement membrane-specific heparan sulfate proteoglycan core proteinprecursor	10	54	9	95	0.886707	1
Q0ZHH6	Atlastin-3	6	73	11	95	0.45177	1
Q01986	Dual specificity mitogen-activated protein kinase kinase 1	11	87	10	95	0.198651	1
P62856	40S ribosomal protein S26	5	100	4	95	-0.00226213	1
Q9Z1Y3	Cadherin-2 precursor	6	63	9	96	0.679421	1
P62890	60S ribosomal protein L30	9	123	8	96	-0.285814	1
P60123	RuvB-like 1	18	148	10	96	-0.552752	1
Q8CIB5	Pleckstrin homology domain-containing family C member 1	11	93	12	97	0.132492	1
P29147	D-beta-hydroxybutyrate dehydrogenase, mitochondrial precursor	10	98	10	97	0.0569414	1
Q62465	Synaptic vesicle membrane protein VAT-1 homolog	7	99	5	97	0.0422947	1
Q9ESW0	DNA damage-binding protein 1	22	142	15	97	-0.478096	1
P13668	Stathmin	11	60	8	98	0.779558	1
P97384	Annexin A11	8	60	13	98	0.779558	1
P83917	Chromobox protein homolog 1	7	91	8	98	0.178654	1
P13221	Aspartate aminotransferase, cytoplasmic	15	116	12	98	-0.171533	1
P26376	Interferon-inducible protein	3	61	4	99	0.770358	1
Q6AYT3	UPF0027 protein C22orf28 homolog	15	87	8	99	0.258152	1
Q9QZA2	Programmed cell death 6-interacting protein	17	92	12	99	0.177533	1
P35427	60S ribosomal protein L13a	14	110	12	99	-0.0802646	1
Q8BG32	26S proteasome non-ATPase regulatory subunit 11	17	137	13	99	-0.396937	1
Q9EQS0	Transaldolase	15	166	14	99	-0.673944	1
P47727	Carbonyl reductase NADPH 1	11	132	6	100	-0.328799	1
Q8BFZ9	Erlin-2 precursor	9	101	6	101	0.0717385	1
Q6RUV5	Ras-related C3 botulinum toxin substrate 1 precursor	8	143	7	101	-0.429921	1
Q8CG09	Multidrug resistance-associated protein 1 transporter	17	157	16	101	-0.564671	1
Q9EQX9	Ubiquitin-conjugating enzyme E2 N	5	80	8	102	0.422236	1
P36201	Cysteine-rich protein 2	4	94	4	102	0.189575	1
P62718	60S ribosomal protein L18a	11	119	7	102	-0.150654	1
Q9JLJ3	4-trimethylaminobutyraldehyde dehydrogenase	20	158	15	103	-0.545542	1
Q91YE6	Importin-9	15	146	10	104	-0.417646	1
Q02253	Methylmalonate-semialdehyde dehydrogenase acylating, mitochondrialprecursor	7	94	14	105	0.231395	1
Q9Z0U1	Tight junction protein ZO-2	25	148	9	105	-0.423469	1
Q62167	ATP-dependent RNA helicase DDX3X	17	151	15	105	-0.452421	1
Q7TPJ0	Translocon-associated protein subunit alpha precursor	6	119	5	106	-0.0951589	1
Q63377	Sodium/potassium-transporting ATPase subunit beta-3	7	147	7	106	-0.400013	1
Q5XI31	GPI transamidase component PIG-S	8	91	10	107	0.305411	1
P60868	40S ribosomal protein S20	3	99	4	107	0.183849	1
Q5FVQ4	Uncharacterized protein KIAA0152 homolog precursor	7	119	7	107	-0.0816123	1
Q64012	RNA-binding protein Raly	9	123	9	107	-0.129309	1
Q6AY23	Pyrroline-5-carboxylate reductase 2	11	135	10	107	-0.26361	1
Q8BK67	Protein RCC2	18	152	9	107	-0.434722	1
P61087	Ubiquitin-conjugating enzyme E2-25 kDa	8	98	10	108	0.211916	1
P52827	39S ribosomal protein L12, mitochondrial precursor	6	105	8	108	0.11238	1
Q9CQS8	Protein transport protein Sec61 subunit beta	5	129	5	108	-0.184601	1
P08699	Galectin-3	8	132	7	108	-0.217768	1
Q63570	26S protease regulatory subunit 6B	19	139	12	108	-0.292315	1
P52303	AP-1 complex subunit beta-1	22	79	11	109	0.536142	1
P12749	60S ribosomal protein L26	11	104	9	109	0.139483	1
Q06647	ATP synthase O subunit, mitochondrial precursor	10	140	13	109	-0.28936	1
P38652	Phosphoglucomutase-1	26	147	14	109	-0.35975	1
P29266	3-hydroxyisobutyrate dehydrogenase, mitochondrial precursor	6	85	12	110	0.443707	1
Q61576	Peptidyl-prolyl cis-trans isomerase FKBP10	12	112	11	110	0.0457432	1
Q07266	Drebrin	21	181	12	110	-0.646748	1
P29419	ATP synthase e chain, mitochondrial	4	112	3	111	0.0587994	1
Q9Z1X1	Protein FAM62A	10	99	14	112	0.249737	1
O70194	Eukaryotic translation initiation factor 3 subunit 7	15	132	10	112	-0.165301	1
O88989	Malate dehydrogenase, cytoplasmic	16	154	11	112	-0.387693	1
Q63524	Transmembrane emp24 domain-containing protein 2 precursor	10	86	6	113	0.465653	1
Q91WJ8	Far upstream element-binding protein 1	17	110	12	113	0.110558	1
P68037	Ubiquitin-conjugating enzyme E2 L3	9	112	9	113	0.0845625	1
P23198	Chromobox protein homolog 3	8	113	7	113	0.0717385	1
P10287	Cadherin-3 precursor	5	91	6	114	0.396834	1
P39447	Tight junction protein ZO-1	19	104	20	114	0.204189	1
Q61990	Poly-binding protein 2	11	130	6	114	-0.117739	1
P46664	Adenylosuccinate synthetase isozyme 2	7	95	7	115	0.347373	1
Q9R0P2	E3 ubiquitin-protein ligase HUWE1	31	142	17	115	-0.232519	1
Q66HR2	Microtubule-associated protein RP/EB family member 1	14	164	10	116	-0.427833	1
Q9D0K2	Succinyl-CoA:3-ketoacid-coenzyme A transferase 1, mitochondrialprecursor	10	169	9	116	-0.47116	1
Q61035	Histidyl-tRNA synthetase, cytoplasmic	7	76	4	117	0.694176	1
Q61599	Rho GDP-dissociation inhibitor 2	8	96	8	117	0.357141	1
Q8K3H7	Calreticulin precursor	16	109	20	117	0.173919	1
P62752	60S ribosomal protein L23a	12	114	9	117	0.109213	1
P22734	Catechol O-methyltransferase	10	131	10	117	-0.0913198	1
Q9JMJ4	Pre-mRNA-processing factor 19	12	138	9	117	-0.166421	1
Q9Z1F9	SUMO-activating enzyme subunit 2	16	162	17	117	-0.397747	1
P35435	ATP synthase gamma chain, mitochondrial	10	169	7	117	-0.458776	1
P21571	ATP synthase-coupling factor 6, mitochondrial precursor	4	187	11	117	-0.604791	1
Q9JHJ0	Tropomodulin-3	6	73	5	118	0.764557	1
Q5U2X6	Coiled-coil domain-containing protein 47 precursor	13	114	10	118	0.121491	1
Q6AYH5	Dynactin subunit 2	15	146	11	118	-0.235443	1
Q04931	FACT complex subunit SSRP1	8	112	5	119	0.159201	1
P13086	Succinyl-CoA ligase GDP-forming subunit alpha, mitochondrialprecursor	8	113	8	119	0.146377	1
P41350	Caveolin-1	5	75	5	120	0.74981	1
P10960	Sulfated glycoprotein 1 precursor	8	80	11	120	0.656701	1
Q9DBH5	Vesicular integral-membrane protein VIP36 precursor	5	112	7	120	0.171274	1
Q7TQI3	Ubiquitin thioesterase OTUB1	10	189	7	120	-0.583613	1
P29411	GTP:AMP phosphotransferase mitochondrial	7	74	8	121	0.781148	1
P62193	26S protease regulatory subunit 4	11	88	11	121	0.53117	1
Q6PDV7	60S ribosomal protein L10	10	96	15	121	0.405639	1
O55135	Eukaryotic translation initiation factor 6	9	112	4	121	0.183247	1
P22509	rRNA 2'-O-methyltransferase fibrillarin	12	117	13	121	0.120237	1
Q63798	Proteasome activator complex subunit 2	16	147	10	122	-0.197197	1
P47198	60S ribosomal protein L22	8	147	3	122	-0.197197	1
P14562	Lysosome-associated membrane glycoprotein 1 precursor	8	186	7	122	-0.536683	1
P54319	Phospholipase A-2-activating protein	16	95	16	123	0.444397	1
P11654	Nuclear pore membrane glycoprotein 210 precursor	19	125	11	123	0.0484687	1
P00762	Anionic trypsin-1 precursor	1	148	1	123	-0.1952	1
O35142	Coatomer subunit beta'	21	165	12	123	-0.352069	1
P27867	Sorbitol dehydrogenase	10	99	8	124	0.396578	1
Q9D8W5	26S proteasome non-ATPase regulatory subunit 12	15	100	13	124	0.382079	1
Q5FVM4	Non-POU domain-containing octamer-binding protein	16	133	11	124	-0.0293477	1
Q9QVC8	FK506-binding protein 4	13	77	9	125	0.770736	1
Q66HG5	Transmembrane 9 superfamily protein member 2 precursor	9	121	9	125	0.118659	1
Q920A6	Retinoid-inducible serine carboxypeptidase precursor	7	86	6	126	0.622754	1
O35841	Apoptosis inhibitor 5	11	95	17	126	0.479163	1
Q91WD5	NADH dehydrogenase ubiquinone iron-sulfur protein 2, mitochondrialprecursor	8	122	5	126	0.118281	1
P62282	40S ribosomal protein S11	12	141	12	126	-0.090533	1
Q63347	26S protease regulatory subunit 7	21	162	16	126	-0.290832	1
P27321	Calpastatin	13	84	19	127	0.668106	1
P14604	Enoyl-CoA hydratase, mitochondrial precursor	8	132	6	127	0.016029	1
Q99PF5	Far upstream element-binding protein 2	16	136	14	127	-0.0270397	1
Q8VHX6	Filamin-C	29	179	18	127	-0.423393	1
Q8VCH8	UBX domain-containing protein 2	7	105	6	128	0.357493	1
Q64057	Alpha-aminoadipic semialdehyde dehydrogenase	9	117	11	128	0.201374	1
Q68FP1	Gelsolin precursor	19	138	15	128	-0.036786	1
Q63584	Transmembrane emp24 domain-containing protein 10 precursor	6	163	8	128	-0.27699	1
[truncated: 797 more rows]
